# Supplementary material for: N,N′-Bis[1-(pyridin-2-yl)­ethyl­idene]benzene-1,4-diamine
Source: Acta Crystallogr Sect E Struct Rep Online. 2012 Jun 13;68(Pt 7):o2086. doi: 10.1107/S1600536812025834 (PMC3393902; doi:10.1107/S1600536812025834)
Supplement: Supplementary file 1 [file e-68-o2086-sup1.cif]

##############################################################################
#                                                                            #
# This CIF contains the data in a paper accepted for publication in          #
# Acta Crystallographica Section E. It conforms to the requirements of       #
# Notes for Authors for Acta Crystallographica Section E, and has been       #
# peer reviewed under the auspices of the IUCr Commission on Journals.       #
#                                                                            #
# Full details of the Crystallographic Information File format               #
# are given in the paper "The Crystallographic Information File (CIF):       #
# a New Standard Archive File for Crystallography" by S. R. Hall, F. H.      #
# Allen and I. D. Brown [Acta Cryst. (1991), A47, 655-685].                  #
#                                                                            #
# The current version of the core CIF dictionary is obtainable from          #
# ftp://ftp.iucr.org/pub/cif_core.dic.                                       #
#                                                                            #
# Software is freely available for graphical display of the structure(s)     #
# in this CIF. For information consult the CIF software page                 #
# http://www.iucr.org/resources/cif/software.                                #
#                                                                            #
# This file may be used for bona fide research purposes within the           #
# scientific community so long as proper attribution is given to the journal # 
# article from which it was obtained.                                        #
#                                                                            #
##############################################################################
data_global
_audit_creation_method     SHELXL-97
_journal_date_recd_electronic     2012-05-21
_journal_date_accepted     2012-06-07
_journal_name_full     'Acta Crystallographica, Section E'
_journal_year     2012
_journal_volume     68
_journal_issue      7
_journal_page_first     o2086
_journal_page_last     o2086
_journal_paper_category     QO
_journal_paper_doi     10.1107/S1600536812025834
_journal_coeditor_code     PV2550
_publ_contact_author_name     'Dr. Ruiqing Fan'
_publ_contact_author_address
;
Department of Applied Chemistry
Harbin Institute of Technology
Harbin 150001
People's republic of China
;
_publ_contact_author_email     fanruiqing@hit.edu.cn
_publ_contact_author_fax     '86 451 86418270'
_publ_contact_author_phone     '86 451 86413710'
_publ_section_title
;
<i>N</i>,<i>N</i>'-Bis[1-(pyridin-2-yl)ethylidene]benzene-1,4-diamine
;
_publ_section_title_footnote     .
loop_
    _publ_author_name
    _publ_author_footnote
    _publ_author_address
    'Zhou, Wei' .
;
Department of Chemistry
Harbin Institute of Technology
Harbin 150001
People's republic of China
;
    'Fan, Rui-Qing' .
;
Department of Chemistry
Harbin Institute of Technology
Harbin 150001
People's republic of China
;
    'Wang, Ping' .
;
Department of Chemistry
Harbin Institute of Technology
Harbin 150001
People's republic of China
;
    'Yang, Yu-Lin' .
;
Department of Chemistry
Harbin Institute of Technology
Harbin 150001
People's republic of China
;
data_I
_chemical_name_systematic
;
<i>N</i>,<i>N</i>'-Bis[1-(pyridin-2-yl)ethylidene]benzene-1,4-diamine
;
_chemical_name_common     ?
_chemical_formula_moiety     'C20 H18 N4'
_chemical_formula_sum     'C20 H18 N4'
_chemical_formula_iupac     'C20 H18 N4'
_chemical_formula_weight     314.38
_chemical_melting_point     ?
_symmetry_cell_setting     monoclinic
_symmetry_space_group_name_H-M     'P 21/c  '
_symmetry_space_group_name_Hall     '-P 2ybc '
loop_
    _symmetry_equiv_pos_as_xyz
    'x, y, z'
    '-x, y+1/2, -z+1/2'
    '-x, -y, -z'
    'x, -y-1/2, z-1/2'
_cell_length_a     5.4660(11)
_cell_length_b     6.8510(14)
_cell_length_c     22.704(5)
_cell_angle_alpha     90.00
_cell_angle_beta     90.45(3)
_cell_angle_gamma     90.00
_cell_volume     850.2(3)
_cell_formula_units_Z     2
_cell_measurement_reflns_used     7961
_cell_measurement_theta_min     3.11
_cell_measurement_theta_max     27.48
_cell_measurement_temperature     293(2)
_exptl_crystal_description     block
_exptl_crystal_colour     brown
_exptl_crystal_size_max     0.50
_exptl_crystal_size_mid     0.48
_exptl_crystal_size_min     0.19
_exptl_crystal_density_diffrn     1.228
_exptl_crystal_density_meas     ?
_exptl_crystal_density_method     'not measured'
_exptl_crystal_F_000     332
_exptl_absorpt_coefficient_mu     0.075
_exptl_absorpt_correction_type     multi-scan
_exptl_absorpt_process_details     '(SADABS; Bruker, 2000)'
_exptl_absorpt_correction_T_min     0.9635
_exptl_absorpt_correction_T_max     0.9862
_exptl_special_details     ?
_diffrn_ambient_temperature     293(2)
_diffrn_radiation_type     MoK\a
_diffrn_radiation_wavelength     0.71073
_diffrn_radiation_source     'fine-focus sealed tube'
_diffrn_radiation_monochromator     graphite
_diffrn_measurement_device_type     'Bruker SMART APEX CCD area-detector'
_diffrn_measurement_method     '\f & \w scans'
_diffrn_detector_area_resol_mean     ?
_diffrn_reflns_number     7961
_diffrn_reflns_av_R_equivalents     0.0371
_diffrn_reflns_av_sigmaI/netI     0.0315
_diffrn_reflns_theta_min     3.11
_diffrn_reflns_theta_max     27.48
_diffrn_reflns_theta_full     27.48
_diffrn_measured_fraction_theta_max     0.999
_diffrn_measured_fraction_theta_full     0.999
_diffrn_reflns_limit_h_min     -7
_diffrn_reflns_limit_h_max     7
_diffrn_reflns_limit_k_min     -8
_diffrn_reflns_limit_k_max     8
_diffrn_reflns_limit_l_min     -29
_diffrn_reflns_limit_l_max     29
_diffrn_standards_number     0
_diffrn_standards_interval_count     0
_diffrn_standards_interval_time     0
_diffrn_standards_decay_%     0
_refine_special_details
;
Refinement of <i>F</i>^2^ against ALL reflections. The weighted <i>R</i>-factor
<i>wR</i> and goodness of fit <i>S</i> are based on <i>F</i>^2^, conventional
<i>R</i>-factors <i>R</i> are based on <i>F</i>, with <i>F</i> set to zero for
negative <i>F</i>^2^. The threshold expression of <i>F</i>^2^ >
\s(<i>F</i>^2^) is used only for calculating <i>R</i>-factors(gt) <i>etc</i>.
and is not relevant to the choice of reflections for refinement.
<i>R</i>-factors based on <i>F</i>^2^ are statistically about twice as large
as those based on <i>F</i>, and <i>R</i>- factors based on ALL data will be
even larger.
;
_reflns_number_total     1949
_reflns_number_gt     1180
_reflns_threshold_expression     >2sigma(I)
_refine_ls_structure_factor_coef     Fsqd
_refine_ls_matrix_type     full
_refine_ls_R_factor_all     0.0839
_refine_ls_R_factor_gt     0.0515
_refine_ls_wR_factor_gt     0.1398
_refine_ls_wR_factor_ref     0.1546
_refine_ls_goodness_of_fit_ref     1.053
_refine_ls_restrained_S_all     1.053
_refine_ls_number_reflns     1949
_refine_ls_number_parameters     109
_refine_ls_number_restraints     0
_refine_ls_hydrogen_treatment     constr
_refine_ls_weighting_scheme     calc
_refine_ls_weighting_details
         'calc w=1/[\s^2^(Fo^2^)+(0.0759P)^2^+0.0618P] where P=(Fo^2^+2Fc^2^)/3'
_atom_sites_solution_hydrogens     geom
_atom_sites_solution_primary     direct
_atom_sites_solution_secondary     difmap
_refine_ls_shift/su_max     0.005
_refine_ls_shift/su_mean     0.001
_refine_diff_density_max     0.177
_refine_diff_density_min     -0.152
_refine_ls_extinction_method     none
_refine_ls_extinction_coef     ?
loop_
    _atom_type_symbol
    _atom_type_description
    _atom_type_scat_dispersion_real
    _atom_type_scat_dispersion_imag
    _atom_type_scat_source
    'C' 'C' 0.0033 0.0016
                         'International Tables Vol C Tables 4.2.6.8 and 6.1.1.4'
    'H' 'H' 0.0000 0.0000
                         'International Tables Vol C Tables 4.2.6.8 and 6.1.1.4'
    'N' 'N' 0.0061 0.0033
                         'International Tables Vol C Tables 4.2.6.8 and 6.1.1.4'
_computing_data_collection     'SMART (Bruker, 2000)'
_computing_cell_refinement     'SAINT (Bruker, 2000)'
_computing_data_reduction     'SAINT (Bruker, 2000)'
_computing_structure_solution     'SHELXS97 (Sheldrick, 2008)'
_computing_structure_refinement     'SHELXL97 (Sheldrick, 2008)'
_computing_molecular_graphics     'SHELXTL (Sheldrick, 2008)'
_computing_publication_material     'SHELXTL (Sheldrick, 2008)'
loop_
    _atom_site_type_symbol
    _atom_site_label
    _atom_site_fract_x
    _atom_site_fract_y
    _atom_site_fract_z
    _atom_site_U_iso_or_equiv
    _atom_site_adp_type
    _atom_site_calc_flag
    _atom_site_refinement_flags
    _atom_site_occupancy
    _atom_site_symmetry_multiplicity
    _atom_site_disorder_assembly
    _atom_site_disorder_group
    N N1 0.1873(3) -0.0704(3) 0.18884(6) 0.0716(5) Uani d . 1 1 . .
    N N2 0.2608(3) 0.1865(2) 0.05548(6) 0.0596(4) Uani d . 1 1 . .
    C C1 0.1296(3) -0.0097(2) 0.13471(7) 0.0494(4) Uani d . 1 1 . .
    C C2 -0.0609(4) -0.0910(3) 0.10286(8) 0.0648(5) Uani d . 1 1 . .
    H H2B -0.0943 -0.0491 0.0647 0.078 Uiso calc R 1 1 . .
    C C3 -0.2011(4) -0.2348(3) 0.12820(9) 0.0726(6) Uani d . 1 1 . .
    H H3A -0.3327 -0.2888 0.1077 0.087 Uiso calc R 1 1 . .
    C C4 -0.1442(4) -0.2972(3) 0.18377(8) 0.0688(6) Uani d . 1 1 . .
    H H4A -0.2354 -0.3943 0.2020 0.083 Uiso calc R 1 1 . .
    C C5 0.0496(5) -0.2129(3) 0.21166(8) 0.0812(7) Uani d . 1 1 . .
    H H5A 0.0895 -0.2573 0.2492 0.097 Uiso calc R 1 1 . .
    C C6 0.2806(3) 0.1525(2) 0.11021(7) 0.0520(4) Uani d . 1 1 . .
    C C7 0.4428(5) 0.2623(4) 0.15204(8) 0.0847(8) Uani d . 1 1 . .
    H H7A 0.5292 0.3620 0.1310 0.127 Uiso calc R 1 1 . .
    H H7B 0.5581 0.1740 0.1698 0.127 Uiso calc R 1 1 . .
    H H7C 0.3451 0.3213 0.1822 0.127 Uiso calc R 1 1 . .
    C C8 0.3870(4) 0.3453(2) 0.02905(7) 0.0543(5) Uani d . 1 1 . .
    C C9 0.5992(4) 0.3148(3) -0.00200(8) 0.0620(5) Uani d . 1 1 . .
    H H9A 0.6668 0.1904 -0.0038 0.074 Uiso calc R 1 1 . .
    C C10 0.2881(4) 0.5319(3) 0.03045(8) 0.0620(5) Uani d . 1 1 . .
    H H10A 0.1438 0.5539 0.0508 0.074 Uiso calc R 1 1 . .
loop_
    _atom_site_aniso_label
    _atom_site_aniso_U_11
    _atom_site_aniso_U_22
    _atom_site_aniso_U_33
    _atom_site_aniso_U_12
    _atom_site_aniso_U_13
    _atom_site_aniso_U_23
    N1 0.0910(13) 0.0761(11) 0.0477(8) -0.0290(10) -0.0058(8) 0.0046(8)
    N2 0.0716(11) 0.0492(8) 0.0578(9) -0.0189(7) -0.0079(7) 0.0080(7)
    C1 0.0578(10) 0.0432(9) 0.0473(9) -0.0031(7) 0.0024(7) -0.0036(7)
    C2 0.0734(13) 0.0631(11) 0.0576(10) -0.0170(10) -0.0117(9) 0.0134(9)
    C3 0.0763(14) 0.0710(13) 0.0702(12) -0.0295(11) -0.0100(10) 0.0076(10)
    C4 0.0838(15) 0.0633(12) 0.0593(11) -0.0227(10) 0.0052(10) 0.0074(9)
    C5 0.1055(19) 0.0862(15) 0.0517(10) -0.0361(14) -0.0083(11) 0.0136(10)
    C6 0.0592(11) 0.0423(9) 0.0544(9) -0.0056(8) 0.0012(8) -0.0049(7)
    C7 0.1068(19) 0.0858(15) 0.0614(12) -0.0455(14) -0.0065(11) -0.0030(11)
    C8 0.0627(12) 0.0460(9) 0.0540(9) -0.0148(8) -0.0114(8) 0.0043(7)
    C9 0.0688(13) 0.0434(9) 0.0738(12) -0.0035(9) -0.0051(10) 0.0054(8)
    C10 0.0627(12) 0.0530(11) 0.0704(11) -0.0102(9) 0.0026(9) 0.0048(9)
_geom_special_details
;
All e.s.d.'s (except the e.s.d. in the dihedral angle between two l.s. planes)
are estimated using the full covariance matrix. The cell e.s.d.'s are taken
into account individually in the estimation of e.s.d.'s in distances, angles
and torsion angles; correlations between e.s.d.'s in cell parameters are only
used when they are defined by crystal symmetry. An approximate (isotropic)
treatment of cell e.s.d.'s is used for estimating e.s.d.'s involving l.s.
planes.
;
loop_
    _geom_bond_atom_site_label_1
    _geom_bond_atom_site_label_2
    _geom_bond_site_symmetry_2
    _geom_bond_distance
    _geom_bond_publ_flag
    N1 C1 . 1.333(2) ?
    N1 C5 . 1.339(3) ?
    N2 C6 . 1.268(2) ?
    N2 C8 . 1.424(2) ?
    C1 C2 . 1.381(3) ?
    C1 C6 . 1.494(2) ?
    C2 C3 . 1.377(3) ?
    C2 H2B . 0.9300 ?
    C3 C4 . 1.366(3) ?
    C3 H3A . 0.9300 ?
    C4 C5 . 1.359(3) ?
    C4 H4A . 0.9300 ?
    C5 H5A . 0.9300 ?
    C6 C7 . 1.497(3) ?
    C7 H7A . 0.9600 ?
    C7 H7B . 0.9600 ?
    C7 H7C . 0.9600 ?
    C8 C9 . 1.378(3) ?
    C8 C10 . 1.389(3) ?
    C9 C10 3_665 1.381(3) ?
    C9 H9A . 0.9300 ?
    C10 C9 3_665 1.381(3) ?
    C10 H10A . 0.9300 ?
loop_
    _geom_angle_atom_site_label_1
    _geom_angle_atom_site_label_2
    _geom_angle_atom_site_label_3
    _geom_angle_site_symmetry_1
    _geom_angle_site_symmetry_3
    _geom_angle
    _geom_angle_publ_flag
    C1 N1 C5 . . 117.03(16) ?
    C6 N2 C8 . . 121.03(14) ?
    N1 C1 C2 . . 121.94(16) ?
    N1 C1 C6 . . 116.62(15) ?
    C2 C1 C6 . . 121.44(15) ?
    C3 C2 C1 . . 119.34(16) ?
    C3 C2 H2B . . 120.3 ?
    C1 C2 H2B . . 120.3 ?
    C4 C3 C2 . . 119.11(18) ?
    C4 C3 H3A . . 120.4 ?
    C2 C3 H3A . . 120.4 ?
    C5 C4 C3 . . 117.95(18) ?
    C5 C4 H4A . . 121.0 ?
    C3 C4 H4A . . 121.0 ?
    N1 C5 C4 . . 124.60(18) ?
    N1 C5 H5A . . 117.7 ?
    C4 C5 H5A . . 117.7 ?
    N2 C6 C1 . . 117.28(15) ?
    N2 C6 C7 . . 125.11(16) ?
    C1 C6 C7 . . 117.61(14) ?
    C6 C7 H7A . . 109.5 ?
    C6 C7 H7B . . 109.5 ?
    H7A C7 H7B . . 109.5 ?
    C6 C7 H7C . . 109.5 ?
    H7A C7 H7C . . 109.5 ?
    H7B C7 H7C . . 109.5 ?
    C9 C8 C10 . . 118.74(17) ?
    C9 C8 N2 . . 120.83(17) ?
    C10 C8 N2 . . 120.26(18) ?
    C8 C9 C10 . 3_665 120.31(17) ?
    C8 C9 H9A . . 119.8 ?
    C10 C9 H9A 3_665 . 119.8 ?
    C9 C10 C8 3_665 . 120.95(19) ?
    C9 C10 H10A 3_665 . 119.5 ?
    C8 C10 H10A . . 119.5 ?
