# Supplementary material for: N,N′-Bis[1-(pyridin-2-yl)­ethyl­idene]benzene-1,4-diamine
Source: Acta Crystallogr Sect E Struct Rep Online. 2012 Jun 13;68(Pt 7):o2086. doi: 10.1107/S1600536812025834 (PMC3393902; doi:10.1107/S1600536812025834)
Supplement: Supplementary file 2 [file e-68-o2086-Isup2.hkl]

# 
# h,k,l, Fc-squared, Fo-squared, sigma(Fo-squared) and status flag 
# 
data_I
_shelx_title ' 1 in P2(1)/c' 
_shelx_refln_list_code          4 
_shelx_F_calc_maximum       98.66 
_exptl_crystal_F_000       332.00 
_reflns_d_resolution_high  0.7700 
 
loop_ 
 _symmetry_equiv_pos_as_xyz 
 'x, y, z' 
 '-x, y+1/2, -z+1/2' 
 '-x, -y, -z' 
 'x, -y-1/2, z-1/2' 
 
_cell_length_a     5.4660 
_cell_length_b     6.8510 
_cell_length_c    22.7040 
_cell_angle_alpha  90.000 
_cell_angle_beta   90.450 
_cell_angle_gamma  90.000 
 
_shelx_F_squared_multiplier     1.000 
 
loop_ 
 _refln_index_h 
 _refln_index_k 
 _refln_index_l 
 _refln_F_squared_calc 
 _refln_F_squared_meas 
 _refln_F_squared_sigma 
 _refln_observed_status 
   1   0   0      222.70      204.71      3.44 o 
   2   0   0      993.03     1043.96     21.33 o 
   3   0   0       17.21       16.70      1.65 o 
   4   0   0        7.23        8.63      2.68 o 
   5   0   0        0.03       -0.33      1.69 o 
   6   0   0        9.81        6.31      2.04 o 
   7   0   0        4.36        0.84      2.30 o 
   1   1   0     3281.80     3242.38     33.62 o 
   2   1   0        2.48        2.47      0.82 o 
   3   1   0      117.47      107.60      2.41 o 
   4   1   0        4.69        7.01      1.96 o 
   5   1   0        4.50        4.87      1.45 o 
   6   1   0        1.22        2.08      1.41 o 
   7   1   0        0.15        0.87      1.51 o 
   0   2   0     2394.44     2018.94     44.21 o 
   1   2   0      596.08      661.61      6.24 o 
   2   2   0       17.08       20.61      0.75 o 
   3   2   0        1.02        0.31      0.57 o 
   4   2   0       12.73        8.03      1.93 o 
   5   2   0       40.56       44.16      2.30 o 
   6   2   0        3.83        2.51      1.03 o 
   1   3   0      574.21      571.60      7.91 o 
   2   3   0       36.88       39.80      1.82 o 
   3   3   0      173.60      164.96      2.30 o 
   4   3   0      165.88      172.56      3.26 o 
   5   3   0        1.49        0.52      1.00 o 
   6   3   0        1.48        1.32      1.17 o 
   0   4   0      136.47      132.47      4.63 o 
   1   4   0       61.18       64.26      1.18 o 
   2   4   0        0.28        0.15      0.48 o 
   3   4   0      154.69      156.30      2.49 o 
   4   4   0        7.68        9.14      1.40 o 
   5   4   0        0.70        2.09      1.09 o 
   6   4   0        1.50        2.08      1.06 o 
   1   5   0      170.23      164.00      1.93 o 
   2   5   0        7.87        7.13      0.96 o 
   3   5   0       15.88       18.99      1.78 o 
   4   5   0       35.98       36.44      1.39 o 
   5   5   0        0.05        0.47      0.70 o 
   0   6   0       71.11       65.07      4.01 o 
   1   6   0       35.63       33.86      1.45 o 
   2   6   0       13.01       15.40      1.34 o 
   3   6   0       33.87       37.67      2.15 o 
   4   6   0        5.21        5.83      2.29 o 
   5   6   0        2.98        7.59      4.56 o 
   1   7   0        0.95        0.73      1.07 o 
   2   7   0        0.05        0.43      0.75 o 
   3   7   0        7.39        9.96      1.69 o 
   4   7   0        1.49        2.02      1.43 o 
   0   8   0        6.00        8.38      1.32 o 
   1   8   0        1.14        0.28      0.94 o 
   2   8   0        0.76        1.15      1.23 o 
   3   8   0        0.53        1.69      1.38 o 
  -7   1   1        0.10        0.32      2.32 o 
  -6   1   1        3.52        2.19      1.58 o 
  -5   1   1       25.73       29.02      3.01 o 
  -4   1   1        3.66        4.62      1.09 o 
  -3   1   1      140.41      148.00      2.55 o 
  -2   1   1      322.63      299.31      4.08 o 
  -1   1   1     4600.47     4555.22     56.44 o 
   0   1   1      148.72      141.03      1.75 o 
   1   1   1       72.33       72.95      1.39 o 
   2   1   1      313.13      296.24      3.35 o 
   3   1   1       11.79       14.67      1.06 o 
   4   1   1       41.36       40.94      1.84 o 
   5   1   1        0.12        0.74      1.11 o 
   6   1   1        3.33        2.85      1.40 o 
   7   1   1        0.00        0.63      1.37 o 
  -6   2   1        3.04        1.75      1.17 o 
  -5   2   1      104.58      100.40      2.83 o 
  -4   2   1       33.71       29.36      1.43 o 
  -3   2   1       87.32       79.80      1.87 o 
  -2   2   1      106.12      101.52      1.78 o 
  -1   2   1      941.26      965.18      8.56 o 
   0   2   1      137.00      130.34      2.45 o 
   1   2   1       61.94       56.59      0.95 o 
   2   2   1      112.31      105.12      2.00 o 
   3   2   1       66.58       58.52      1.48 o 
   4   2   1       58.48       56.44      1.75 o 
   5   2   1        3.69        3.10      1.16 o 
   6   2   1        4.14        1.90      1.07 o 
  -6   3   1        1.00        2.06      1.56 o 
  -5   3   1       11.77       10.72      1.70 o 
  -4   3   1      439.99      426.60      5.27 o 
  -3   3   1        1.02        1.54      0.92 o 
  -2   3   1      489.97      562.75      5.70 o 
  -1   3   1      145.43      154.39      2.14 o 
   0   3   1        0.13        0.31      0.72 o 
   1   3   1        0.67        0.21      0.47 o 
   2   3   1      415.47      405.52      4.00 o 
   3   3   1      191.34      175.24      2.74 o 
   4   3   1      149.28      150.75      2.86 o 
   5   3   1       69.01       69.09      1.77 o 
   6   3   1        0.58        1.13      1.18 o 
  -6   4   1        0.37       -0.37      0.96 o 
  -5   4   1       10.68       10.69      2.18 o 
  -4   4   1        0.98        1.92      0.95 o 
  -3   4   1        0.62       -0.71      0.79 o 
  -2   4   1       24.52       24.46      1.08 o 
  -1   4   1        0.13        1.23      0.64 o 
   0   4   1      203.13      198.50      2.64 o 
   1   4   1      171.95      170.50      2.41 o 
   2   4   1      104.79      110.51      1.70 o 
   3   4   1      230.28      219.96      2.97 o 
   4   4   1       17.50       19.30      1.59 o 
   5   4   1        0.43        0.81      1.03 o 
   6   4   1        0.23       -0.03      0.98 o 
  -5   5   1        5.55        6.93      1.29 o 
  -4   5   1       39.04       41.78      1.51 o 
  -3   5   1        2.86        5.56      1.41 o 
  -2   5   1        6.39        4.67      0.94 o 
  -1   5   1       59.72       63.66      1.25 o 
   0   5   1       12.35        9.37      1.42 o 
   1   5   1        0.44       -0.58      0.58 o 
   2   5   1      223.77      214.26      4.45 o 
   3   5   1       62.30       68.57      1.74 o 
   4   5   1        0.57        0.45      0.80 o 
   5   5   1        0.55        1.03      0.82 o 
  -5   6   1        2.01        5.02      2.63 o 
  -4   6   1        0.00       -0.20      1.19 o 
  -3   6   1        4.65        4.54      1.26 o 
  -2   6   1       16.62       16.44      1.70 o 
  -1   6   1       34.49       38.10      1.67 o 
   0   6   1        4.71        4.59      0.95 o 
   1   6   1       16.51       17.93      1.34 o 
   2   6   1       25.41       26.71      1.34 o 
   3   6   1       12.71       18.62      1.59 o 
   4   6   1        0.06        0.29      0.69 o 
   5   6   1        0.50       -0.41      1.17 o 
  -4   7   1        0.29        1.66      1.60 o 
  -3   7   1        0.23        1.85      1.44 o 
  -2   7   1        2.41        3.30      0.93 o 
  -1   7   1        1.59        1.35      0.64 o 
   0   7   1        0.27        0.37      0.67 o 
   1   7   1        0.11        0.13      0.83 o 
   2   7   1        0.68        0.15      0.75 o 
   3   7   1        0.47        1.63      1.43 o 
   4   7   1        2.46        5.53      2.07 o 
  -3   8   1       20.78       26.34      2.19 o 
  -2   8   1        0.14       -0.13      0.98 o 
  -1   8   1        1.85        1.75      1.05 o 
   0   8   1        4.18        3.73      0.87 o 
   1   8   1        1.82        1.25      0.89 o 
   2   8   1        3.72        1.55      1.02 o 
   3   8   1        0.61        3.47      2.04 o 
  -7   0   2        0.36        0.09      2.92 o 
  -6   0   2       61.75       51.90     11.36 o 
  -5   0   2        0.86        0.70      1.66 o 
  -4   0   2        2.90        1.56      2.22 o 
  -3   0   2      222.64      238.47      4.73 o 
  -2   0   2     1331.93     1352.72     20.10 o 
  -1   0   2      141.07      101.87      1.98 o 
   1   0   2     9733.41     8965.41    179.07 o 
   2   0   2        1.58        2.19      1.72 o 
   3   0   2      797.14      832.59     13.70 o 
   4   0   2        0.33       -0.35      1.15 o 
   5   0   2        1.41        1.37      1.49 o 
   6   0   2        0.75        0.76      2.91 o 
   7   0   2        5.18        2.87      2.88 o 
  -7   1   2        2.27        1.68      2.54 o 
  -6   1   2       11.21        8.90      1.81 o 
  -5   1   2       37.22       39.04      1.91 o 
  -4   1   2        0.19        0.37      1.04 o 
  -3   1   2      223.30      249.21      3.49 o 
  -2   1   2       42.88       51.76      1.39 o 
  -1   1   2     4672.47     4612.78     57.16 o 
   0   1   2       57.41       40.90      1.41 o 
   1   1   2     2086.51     2054.20     18.18 o 
   2   1   2       53.46       53.49      1.65 o 
   3   1   2       23.00       21.61      1.51 o 
   4   1   2       98.70       98.33      2.25 o 
   5   1   2        0.00        0.31      1.70 o 
   6   1   2        0.66        0.17      1.48 o 
   7   1   2        1.08        0.00      1.54 o 
  -6   2   2        0.12        1.09      1.50 o 
  -5   2   2      129.65      125.05      3.34 o 
  -4   2   2       14.84       16.22      1.79 o 
  -3   2   2        2.02        2.19      1.11 o 
  -2   2   2      959.93      898.90      8.67 o 
  -1   2   2     1404.53     1460.88     13.50 o 
   0   2   2       41.31       34.10      1.02 o 
   1   2   2        0.14        0.10      0.56 o 
   2   2   2      263.40      238.16      3.41 o 
   3   2   2       25.75       24.84      1.16 o 
   4   2   2       60.94       62.62      1.48 o 
   5   2   2        6.78        5.03      1.14 o 
   6   2   2        3.65        1.97      1.57 o 
  -6   3   2        0.17        0.38      1.07 o 
  -5   3   2       14.27       22.19      2.35 o 
  -4   3   2       11.15       10.01      1.44 o 
  -3   3   2       14.16       13.04      1.09 o 
  -2   3   2       43.41       43.68      1.22 o 
  -1   3   2       22.89       23.12      0.90 o 
   0   3   2      191.13      192.59      3.30 o 
   1   3   2       25.23       26.27      0.84 o 
   2   3   2       57.13       63.44      1.43 o 
   3   3   2       25.98       28.11      1.31 o 
   4   3   2       41.87       39.51      1.86 o 
   5   3   2        3.00        2.89      1.24 o 
   6   3   2        6.30        7.22      1.36 o 
  -6   4   2        1.32        2.40      1.24 o 
  -5   4   2        0.05        0.41      0.83 o 
  -4   4   2       27.28       28.01      1.83 o 
  -3   4   2      116.67      117.52      3.09 o 
  -2   4   2        0.30        0.00      1.10 o 
  -1   4   2       24.46       23.21      0.98 o 
   0   4   2       89.32       93.09      2.17 o 
   1   4   2       14.32       19.36      1.05 o 
   2   4   2      134.72      145.62      2.20 o 
   3   4   2      110.61      110.92      2.04 o 
   4   4   2        5.26        6.32      1.12 o 
   5   4   2        2.75        1.30      1.22 o 
   6   4   2        2.16        1.92      1.25 o 
  -5   5   2        1.78        4.20      1.13 o 
  -4   5   2        3.66        3.44      0.96 o 
  -3   5   2       10.03       12.15      1.64 o 
  -2   5   2        9.79       11.00      0.70 o 
  -1   5   2        0.59        1.00      0.51 o 
   0   5   2      321.95      307.72      4.12 o 
   1   5   2       88.40       95.86      2.20 o 
   2   5   2      352.89      346.95      4.93 o 
   3   5   2       12.36       14.94      1.40 o 
   4   5   2        1.38        1.23      0.73 o 
   5   5   2        0.01        0.18      0.70 o 
  -5   6   2        1.18        2.96      1.80 o 
  -4   6   2        2.83        6.52      2.25 o 
  -3   6   2        0.36        0.27      1.50 o 
  -2   6   2        1.08        0.63      0.69 o 
  -1   6   2        4.92        3.64      0.93 o 
   0   6   2      128.20      122.28      5.02 o 
   1   6   2      235.39      229.44      6.51 o 
   2   6   2       28.30       29.36      1.31 o 
   3   6   2        4.88        3.71      1.11 o 
   4   6   2        9.12       13.38      2.08 o 
   5   6   2        1.99        1.42      1.09 o 
  -4   7   2        7.01       10.81      1.88 o 
  -3   7   2        7.19        6.27      1.27 o 
  -2   7   2        9.44        8.69      1.09 o 
  -1   7   2        3.06        2.55      0.91 o 
   0   7   2        4.35        4.32      0.71 o 
   1   7   2        0.17       -0.02      0.78 o 
   2   7   2        2.82        2.82      1.01 o 
   3   7   2        0.02        3.02      1.23 o 
   4   7   2        0.78        0.16      1.94 o 
  -3   8   2        6.18        8.50      1.56 o 
  -2   8   2        1.96        1.68      1.80 o 
  -1   8   2        5.79        3.98      1.07 o 
   0   8   2        5.53        5.94      1.13 o 
   1   8   2        5.35        7.86      2.13 o 
   2   8   2        0.34       -0.03      0.69 o 
   3   8   2        5.94       11.21      1.31 o 
  -7   1   3        2.25        0.94      1.40 o 
  -6   1   3        4.55        3.61      1.62 o 
  -5   1   3        0.85        1.15      1.18 o 
  -4   1   3        3.38        3.16      1.17 o 
  -3   1   3       21.24       24.46      1.34 o 
  -2   1   3       30.37       30.19      1.35 o 
  -1   1   3      226.32      212.63      2.58 o 
   0   1   3     4794.53     4275.57     69.89 o 
   1   1   3        0.39        1.14      0.68 o 
   2   1   3      230.00      214.85      3.38 o 
   3   1   3       74.40       84.03      1.84 o 
   4   1   3       18.15       17.92      1.57 o 
   5   1   3        1.95        0.62      1.08 o 
   6   1   3        7.35        4.75      1.99 o 
   7   1   3        0.07       -0.96      2.77 o 
  -6   2   3        0.62       -1.32      1.33 o 
  -5   2   3        4.87        3.82      1.71 o 
  -4   2   3      135.49      137.53      2.97 o 
  -3   2   3        9.46       11.01      1.15 o 
  -2   2   3      880.17      896.08     10.20 o 
  -1   2   3      669.75      590.15      7.16 o 
   0   2   3      117.42      112.07      2.42 o 
   1   2   3      253.58      259.12      2.34 o 
   2   2   3      167.35      157.22      2.22 o 
   3   2   3        1.62        0.60      0.90 o 
   4   2   3       10.38       10.26      1.71 o 
   5   2   3        8.30        9.78      1.47 o 
   6   2   3        0.87        0.31      1.30 o 
  -6   3   3        0.50        1.62      1.22 o 
  -5   3   3        8.56        9.36      0.94 o 
  -4   3   3        4.91        4.12      1.11 o 
  -3   3   3      502.53      475.55      4.86 o 
  -2   3   3      332.54      328.55      3.34 o 
  -1   3   3      905.76     1095.95     14.74 o 
   0   3   3       52.96       53.14      1.86 o 
   1   3   3       25.89       27.27      0.96 o 
   2   3   3       28.14       32.39      1.04 o 
   3   3   3       32.27       39.12      1.59 o 
   4   3   3       34.44       31.06      1.50 o 
   5   3   3       72.24       69.87      2.45 o 
   6   3   3       17.49       18.23      2.70 o 
  -6   4   3        1.53        1.20      1.51 o 
  -5   4   3        6.67        4.85      1.13 o 
  -4   4   3       10.38       13.64      2.19 o 
  -3   4   3       15.64       13.03      0.89 o 
  -2   4   3        2.32        2.42      1.36 o 
  -1   4   3       77.48      106.98      2.04 o 
   0   4   3       95.35       92.71      1.85 o 
   1   4   3       15.70       12.22      1.18 o 
   2   4   3        5.43        2.35      0.73 o 
   3   4   3      160.84      150.33      2.47 o 
   4   4   3       20.27       24.59      1.79 o 
   5   4   3        4.79        4.37      1.13 o 
   6   4   3        0.68        0.57      1.13 o 
  -5   5   3        1.16        2.42      1.05 o 
  -4   5   3        4.54        2.77      0.82 o 
  -3   5   3        8.94       10.85      2.43 o 
  -2   5   3        0.02        0.20      1.00 o 
  -1   5   3       73.93       74.98      1.26 o 
   0   5   3        8.33        7.39      2.34 o 
   1   5   3        4.73        5.07      1.04 o 
   2   5   3       60.79       66.70      2.31 o 
   3   5   3        0.28        0.06      0.69 o 
   4   5   3        0.05        0.02      0.71 o 
   5   5   3        0.49       -0.09      0.83 o 
  -5   6   3        2.13        4.94      2.24 o 
  -4   6   3        1.86        4.27      2.12 o 
  -3   6   3        0.55        1.10      1.57 o 
  -2   6   3        1.06        0.38      0.43 o 
  -1   6   3       84.50       80.43      3.27 o 
   0   6   3       14.37       14.97      0.92 o 
   1   6   3      129.38      126.47      2.81 o 
   2   6   3        0.12        0.02      0.57 o 
   3   6   3       23.36       26.16      2.63 o 
   4   6   3        1.85        3.03      1.28 o 
   5   6   3        0.34        0.51      0.92 o 
  -4   7   3       12.71       16.92      1.79 o 
  -3   7   3        0.02        0.79      1.16 o 
  -2   7   3       18.20        9.33      3.20 o 
  -1   7   3       22.92       25.21      2.80 o 
   0   7   3       13.62       15.37      1.12 o 
   1   7   3        7.47        7.70      0.96 o 
   2   7   3        3.48        2.89      0.88 o 
   3   7   3        0.40        3.45      1.99 o 
   4   7   3        2.00        3.68      2.59 o 
  -3   8   3        5.24        7.82      3.58 o 
  -2   8   3       10.17       17.88      2.65 o 
  -1   8   3        1.14        0.68      1.01 o 
   0   8   3        5.42        6.62      0.98 o 
   1   8   3        0.13        1.19      1.45 o 
   2   8   3        0.34       -0.41      1.16 o 
   3   8   3        0.07        9.57      4.63 o 
  -7   0   4        3.00        2.50      2.13 o 
  -6   0   4       11.64        7.20      2.72 o 
  -5   0   4       13.73       10.47      1.88 o 
  -4   0   4        0.17        0.64      1.46 o 
  -3   0   4        0.97        0.74      1.66 o 
  -2   0   4      234.89      205.95      6.30 o 
  -1   0   4        3.78        1.42      1.00 o 
   0   0   4      720.30      697.42     11.41 o 
   1   0   4     3101.85     3136.09     51.56 o 
   2   0   4      670.24      671.27     14.50 o 
   3   0   4     1137.53     1150.90     25.86 o 
   4   0   4       36.50       38.41      2.11 o 
   5   0   4       19.80       27.62      3.71 o 
   6   0   4        1.62        1.50      1.74 o 
   7   0   4        2.25        1.28      2.06 o 
  -6   1   4        0.28       -0.46      1.68 o 
  -5   1   4       18.61       24.44      2.63 o 
  -4   1   4        0.65       -0.13      0.86 o 
  -3   1   4        0.58       -0.09      0.71 o 
  -2   1   4      441.17      479.34      5.46 o 
  -1   1   4     4301.38     4359.70     53.61 o 
   0   1   4     2781.80     2855.09     32.86 o 
   1   1   4      342.39      304.77      2.79 o 
   2   1   4      576.54      640.53      6.10 o 
   3   1   4       25.69       20.97      1.67 o 
   4   1   4        2.07        1.41      1.14 o 
   5   1   4        8.19        7.96      1.35 o 
   6   1   4        0.72        1.13      1.50 o 
  -6   2   4        0.67        1.05      2.08 o 
  -5   2   4        5.01        5.39      1.73 o 
  -4   2   4      208.66      199.62      3.75 o 
  -3   2   4        2.71        4.41      1.15 o 
  -2   2   4      977.86     1023.59     11.32 o 
  -1   2   4     1391.86     1499.61     18.68 o 
   0   2   4        8.75        8.89      0.91 o 
   1   2   4       18.15       18.06      0.62 o 
   2   2   4        2.09        1.41      0.68 o 
   3   2   4       34.89       35.60      1.16 o 
   4   2   4       18.72       22.91      1.81 o 
   5   2   4        4.25        2.88      1.43 o 
   6   2   4        2.54        2.08      1.24 o 
  -6   3   4        0.00        0.23      0.76 o 
  -5   3   4       14.01       15.85      1.35 o 
  -4   3   4       32.73       34.01      1.41 o 
  -3   3   4       43.71       42.65      1.84 o 
  -2   3   4        0.02       -0.58      0.58 o 
  -1   3   4      501.60      532.05      8.67 o 
   0   3   4       35.84       36.25      1.38 o 
   1   3   4       49.90       63.30      1.69 o 
   2   3   4       11.39        7.72      0.82 o 
   3   3   4        0.01        0.50      0.78 o 
   4   3   4       68.04       68.18      1.77 o 
   5   3   4        0.05       -0.09      1.06 o 
   6   3   4        5.06        5.36      1.81 o 
  -6   4   4        0.00        1.93      1.29 o 
  -5   4   4        7.09        9.09      2.16 o 
  -4   4   4       19.65       18.08      1.10 o 
  -3   4   4       12.19       10.54      1.06 o 
  -2   4   4        4.18        3.35      0.92 o 
  -1   4   4        5.44        7.46      0.60 o 
   0   4   4       40.24       48.36      1.31 o 
   1   4   4       13.46       15.84      1.13 o 
   2   4   4       26.77       33.80      1.31 o 
   3   4   4      218.09      225.78      2.90 o 
   4   4   4       36.55       35.92      1.46 o 
   5   4   4       13.13       11.87      1.44 o 
   6   4   4        2.27        3.28      1.45 o 
  -5   5   4        4.24       13.02      1.50 o 
  -4   5   4        9.23        8.37      1.95 o 
  -3   5   4       11.15       13.89      1.90 o 
  -2   5   4        4.04        3.22      1.19 o 
  -1   5   4      117.58      117.41      2.34 o 
   0   5   4       50.49       48.46      1.76 o 
   1   5   4       13.47       17.98      1.61 o 
   2   5   4        0.44        0.57      0.70 o 
   3   5   4       66.33       68.50      2.44 o 
   4   5   4        0.10        0.47      0.81 o 
   5   5   4        3.14        4.54      1.62 o 
  -5   6   4       19.66       27.20      2.65 o 
  -4   6   4        0.33        0.18      0.93 o 
  -3   6   4        2.42        2.30      1.35 o 
  -2   6   4        5.43        6.46      0.94 o 
  -1   6   4       12.63       13.21      0.94 o 
   0   6   4       30.09       33.06      1.72 o 
   1   6   4      172.42      175.90      5.39 o 
   2   6   4       29.05       27.94      1.06 o 
   3   6   4        1.06        0.22      0.94 o 
   4   6   4        2.60        1.93      1.26 o 
   5   6   4        2.14        1.69      1.14 o 
  -4   7   4        1.71        1.38      1.11 o 
  -3   7   4        3.51        3.42      1.00 o 
  -2   7   4        7.86        5.67      1.56 o 
  -1   7   4        2.16        2.08      0.90 o 
   0   7   4       19.96       23.94      1.14 o 
   1   7   4        0.00       -0.28      0.64 o 
   2   7   4       21.53       23.93      1.20 o 
   3   7   4        1.40        4.22      2.00 o 
   4   7   4        1.16        3.11      2.28 o 
  -2   8   4        0.66        0.98      1.22 o 
  -1   8   4        1.36        1.50      1.05 o 
   0   8   4       24.54       26.15      1.19 o 
   1   8   4        5.13        3.94      1.99 o 
   2   8   4        0.00        0.42      1.16 o 
  -6   1   5       17.02       18.22      2.38 o 
  -5   1   5       48.32       51.59      3.98 o 
  -4   1   5        2.39        3.61      1.40 o 
  -3   1   5      163.72      166.76      2.44 o 
  -2   1   5       56.08       59.60      1.62 o 
  -1   1   5      737.91      684.25      9.53 o 
   0   1   5     1551.26     1511.18     15.53 o 
   1   1   5      761.74      681.85      8.03 o 
   2   1   5       69.54       67.33      1.43 o 
   3   1   5       25.16       24.30      1.51 o 
   4   1   5        4.63        6.54      1.43 o 
   5   1   5        0.17       -0.04      1.54 o 
   6   1   5        0.15        0.26      1.02 o 
  -6   2   5        0.11        0.60      1.50 o 
  -5   2   5        1.03        0.93      1.01 o 
  -4   2   5       72.02       67.57      2.90 o 
  -3   2   5       13.59       20.07      1.21 o 
  -2   2   5        2.00        7.95      1.06 o 
  -1   2   5     1132.30     1149.40     17.30 o 
   0   2   5       72.99       91.40      1.08 o 
   1   2   5      864.15      873.88      7.45 o 
   2   2   5      601.18      658.14      7.33 o 
   3   2   5        0.36        1.66      0.70 o 
   4   2   5        2.53        2.02      0.87 o 
   5   2   5       10.95       10.08      1.39 o 
   6   2   5        2.42        3.98      1.31 o 
  -6   3   5        0.34        1.63      1.13 o 
  -5   3   5        0.64        0.82      0.95 o 
  -4   3   5       19.97       22.66      1.85 o 
  -3   3   5       38.31       42.19      1.20 o 
  -2   3   5      131.24      128.47      1.70 o 
  -1   3   5      751.33      818.83     12.42 o 
   0   3   5      440.06      420.55      5.32 o 
   1   3   5       37.29       34.79      1.11 o 
   2   3   5        0.02        1.66      0.68 o 
   3   3   5       33.65       33.89      1.40 o 
   4   3   5        0.09       -0.16      0.98 o 
   5   3   5       19.56       20.72      1.94 o 
   6   3   5       14.40       11.76      2.85 o 
  -6   4   5        7.87       12.67      3.65 o 
  -5   4   5        2.39        1.34      0.91 o 
  -4   4   5       38.75       36.19      1.54 o 
  -3   4   5       13.26       13.80      1.15 o 
  -2   4   5       22.63       29.08      2.68 o 
  -1   4   5        0.34        0.20      0.47 o 
   0   4   5       33.16       32.87      1.44 o 
   1   4   5       54.88       59.87      1.57 o 
   2   4   5        9.89       10.91      0.72 o 
   3   4   5       49.53       46.57      1.54 o 
   4   4   5        0.45        0.78      0.94 o 
   5   4   5        0.13        0.25      0.93 o 
   6   4   5        0.19       -0.27      1.25 o 
  -5   5   5        3.85        2.39      1.79 o 
  -4   5   5        3.69        3.69      0.62 o 
  -3   5   5        0.07        0.08      1.00 o 
  -2   5   5       11.45       14.01      2.42 o 
  -1   5   5       59.14       53.03      1.67 o 
   0   5   5       87.37       81.97      3.11 o 
   1   5   5       14.02       15.39      0.98 o 
   2   5   5      141.92      137.80      2.50 o 
   3   5   5       96.63      101.89      2.25 o 
   4   5   5        7.76        7.93      1.25 o 
   5   5   5       19.73       25.98      1.68 o 
  -5   6   5        0.03       -0.71      2.49 o 
  -4   6   5        0.76        1.31      1.21 o 
  -3   6   5        3.48        2.02      1.34 o 
  -2   6   5        0.91        0.69      1.14 o 
  -1   6   5        9.67       12.62      1.46 o 
   0   6   5       74.15       73.98      2.12 o 
   1   6   5        0.92        1.02      1.05 o 
   2   6   5      151.44      150.48      3.36 o 
   3   6   5        1.44        1.80      1.47 o 
   4   6   5        6.34        5.94      1.05 o 
   5   6   5        0.39        0.05      1.02 o 
  -4   7   5        0.11        1.29      2.44 o 
  -3   7   5        6.77       12.98      2.85 o 
  -2   7   5        4.40        4.12      1.47 o 
  -1   7   5       16.61       19.52      1.80 o 
   0   7   5       11.48       10.05      1.66 o 
   1   7   5       25.62       24.34      1.28 o 
   2   7   5        0.34        0.27      0.56 o 
   3   7   5        0.13        2.73      1.78 o 
   4   7   5        0.00        1.69      1.51 o 
  -2   8   5        9.41       14.02      3.45 o 
  -1   8   5        0.62        0.28      0.82 o 
   0   8   5        0.26       -0.56      0.65 o 
   1   8   5        5.10        5.55      0.97 o 
   2   8   5        6.06        3.70      1.35 o 
  -6   0   6       28.88       32.30      3.13 o 
  -5   0   6       79.08       77.75      7.61 o 
  -4   0   6       66.15       66.19      2.94 o 
  -3   0   6      301.42      264.31      9.71 o 
  -2   0   6       11.29       11.83      1.76 o 
  -1   0   6      117.61      127.50      2.98 o 
   0   0   6     2377.49     2455.89     35.49 o 
   1   0   6     5492.64     5419.82     79.61 o 
   2   0   6       26.69       30.98      1.95 o 
   3   0   6       41.53       54.37      2.31 o 
   4   0   6      146.41      142.39      6.79 o 
   5   0   6        0.42        0.28      2.39 o 
   6   0   6       18.12       24.03      4.53 o 
  -6   1   6        0.05        0.32      1.58 o 
  -5   1   6       37.12       33.07      1.83 o 
  -4   1   6       10.95       15.61      1.67 o 
  -3   1   6       34.77       41.58      1.98 o 
  -2   1   6      370.51      336.93      5.41 o 
  -1   1   6        7.98        5.16      0.83 o 
   0   1   6       35.92       27.72      0.61 o 
   1   1   6      498.35      464.39      4.00 o 
   2   1   6       23.61       19.10      2.89 o 
   3   1   6       64.37       56.27      1.53 o 
   4   1   6       20.29       20.09      3.43 o 
   5   1   6        0.98        0.86      1.01 o 
   6   1   6        1.64        2.24      1.12 o 
  -6   2   6        1.11        2.00      1.67 o 
  -5   2   6        5.64        5.42      1.75 o 
  -4   2   6       39.53       43.95      2.52 o 
  -3   2   6        2.20        2.61      0.92 o 
  -2   2   6      551.11      544.19      5.97 o 
  -1   2   6       50.44       55.09      2.20 o 
   0   2   6      102.35       78.20      5.72 o 
   1   2   6      495.99      521.49      4.52 o 
   2   2   6       51.16       57.94      1.19 o 
   3   2   6       16.95       24.75      1.38 o 
   4   2   6        7.62        5.42      1.30 o 
   5   2   6        8.44        7.78      1.20 o 
   6   2   6        5.54        5.61      2.03 o 
  -6   3   6        0.47        0.41      1.13 o 
  -5   3   6        0.26       -0.15      0.90 o 
  -4   3   6       34.92       34.60      1.36 o 
  -3   3   6       47.76       47.20      1.04 o 
  -2   3   6      928.48      908.73     11.67 o 
  -1   3   6      241.98      229.91      3.22 o 
   0   3   6       38.59       35.41      0.80 o 
   1   3   6       75.92       72.55      1.42 o 
   2   3   6      137.95      140.37      1.86 o 
   3   3   6        2.58        1.96      1.02 o 
   4   3   6       15.99       17.52      1.21 o 
   5   3   6        8.88       13.01      2.69 o 
   6   3   6        0.03        0.42      1.01 o 
  -6   4   6        0.06        2.14      1.71 o 
  -5   4   6        0.03        1.05      0.85 o 
  -4   4   6        9.70       11.69      0.93 o 
  -3   4   6       77.52       71.56      3.06 o 
  -2   4   6        0.22        0.51      0.79 o 
  -1   4   6       22.63       28.96      1.13 o 
   0   4   6      112.47      112.56      1.85 o 
   1   4   6        1.87        2.79      0.81 o 
   2   4   6        0.55        1.80      0.60 o 
   3   4   6       55.34       53.63      1.46 o 
   4   4   6        1.00        1.03      0.90 o 
   5   4   6       15.38       18.57      1.51 o 
   6   4   6        0.35        1.03      1.55 o 
  -5   5   6        3.64        3.96      1.42 o 
  -4   5   6        2.72        2.38      1.23 o 
  -3   5   6        0.94       -0.07      0.85 o 
  -2   5   6        9.03        8.89      1.67 o 
  -1   5   6       18.89       18.47      0.97 o 
   0   5   6       34.53       32.02      1.23 o 
   1   5   6       25.10       26.37      1.48 o 
   2   5   6       23.68       25.79      1.15 o 
   3   5   6        8.76        6.97      1.62 o 
   4   5   6        0.71        0.38      0.84 o 
   5   5   6        1.69        2.05      1.08 o 
  -5   6   6        0.75        3.27      2.42 o 
  -4   6   6       16.29       19.23      1.54 o 
  -3   6   6        0.62        0.24      1.32 o 
  -2   6   6       27.90       23.24      1.70 o 
  -1   6   6        9.57       10.52      1.00 o 
   0   6   6        4.78        5.83      1.21 o 
   1   6   6       18.56       22.85      1.33 o 
   2   6   6      180.96      178.59      3.82 o 
   3   6   6        3.05        1.82      0.86 o 
   4   6   6       16.49       19.64      1.39 o 
   5   6   6        0.00        1.70      1.04 o 
  -4   7   6        1.51        3.86      1.50 o 
  -3   7   6        2.82        2.46      1.01 o 
  -2   7   6        4.82        2.32      1.11 o 
  -1   7   6        0.81        0.70      0.86 o 
   0   7   6        0.42        0.82      0.73 o 
   1   7   6       30.21       27.68      1.22 o 
   2   7   6        9.67       12.52      1.35 o 
   3   7   6        0.03        0.11      0.68 o 
   4   7   6        0.19       -1.81      1.81 o 
  -2   8   6        1.95        1.29      1.24 o 
  -1   8   6        3.25        2.37      1.19 o 
   0   8   6        1.04        0.78      0.82 o 
   1   8   6       10.57       13.67      2.06 o 
   2   8   6        0.00       -0.19      1.09 o 
  -6   1   7        9.59        7.93      2.14 o 
  -5   1   7        2.87        2.14      1.52 o 
  -4   1   7       45.06       43.36      1.96 o 
  -3   1   7       10.09       12.29      1.09 o 
  -2   1   7      407.08      427.82      5.41 o 
  -1   1   7        6.88       13.89      0.78 o 
   0   1   7      139.61      131.99      1.34 o 
   1   1   7      175.72      182.77      2.00 o 
   2   1   7      457.92      469.81      6.10 o 
   3   1   7       76.53       87.68      1.83 o 
   4   1   7        0.01       -0.04      0.96 o 
   5   1   7       14.53       14.09      1.37 o 
   6   1   7        2.12        1.35      1.17 o 
  -6   2   7        1.04        3.24      1.75 o 
  -5   2   7        8.06        7.63      2.13 o 
  -4   2   7       14.34       14.76      1.19 o 
  -3   2   7        8.10        8.57      1.24 o 
  -2   2   7       48.27       54.67      1.18 o 
  -1   2   7      201.26      225.41      2.88 o 
   0   2   7        2.63        2.97      2.32 o 
   1   2   7      293.24      312.86      3.01 o 
   2   2   7       69.09       89.11      1.85 o 
   3   2   7        0.14        0.44      0.69 o 
   4   2   7        0.06        0.12      0.87 o 
   5   2   7        8.45        7.36      1.40 o 
   6   2   7        0.06        1.59      1.87 o 
  -6   3   7        0.04        1.11      1.17 o 
  -5   3   7        1.12        0.49      1.71 o 
  -4   3   7       29.21       28.73      1.67 o 
  -3   3   7       35.30       35.19      1.04 o 
  -2   3   7       54.87       42.25      1.77 o 
  -1   3   7       16.68       18.70      1.32 o 
   0   3   7      588.98      606.34      6.09 o 
   1   3   7       11.60       11.95      1.11 o 
   2   3   7      242.36      259.37      3.79 o 
   3   3   7        6.52        7.57      0.87 o 
   4   3   7        2.99        4.81      1.06 o 
   5   3   7        6.61        5.80      1.44 o 
   6   3   7        8.55        6.02      1.48 o 
  -6   4   7        0.62        2.28      2.52 o 
  -5   4   7        3.30        3.41      1.04 o 
  -4   4   7        0.10        0.62      0.50 o 
  -3   4   7      202.45      202.45      4.44 o 
  -2   4   7       30.04       24.70      1.20 o 
  -1   4   7       55.12       55.27      1.82 o 
   0   4   7        1.21        1.15      0.58 o 
   1   4   7        4.87        6.93      0.82 o 
   2   4   7        8.06        8.56      0.71 o 
   3   4   7        4.69        3.57      0.91 o 
   4   4   7        0.37        0.13      0.72 o 
   5   4   7        0.93        0.30      1.01 o 
   6   4   7        5.17        5.52      1.40 o 
  -5   5   7        6.93        6.90      3.09 o 
  -4   5   7        6.46        4.98      1.17 o 
  -3   5   7       65.10       58.80      5.33 o 
  -2   5   7        0.00       -0.05      0.92 o 
  -1   5   7       17.33       21.01      1.60 o 
   0   5   7       19.05       17.12      0.98 o 
   1   5   7       49.40       52.73      1.30 o 
   2   5   7        5.01        4.02      0.80 o 
   3   5   7        5.17        2.71      1.00 o 
   4   5   7        0.00       -0.17      0.68 o 
   5   5   7        0.70        0.73      0.93 o 
  -4   6   7        0.02        0.33      1.21 o 
  -3   6   7        1.00        1.37      1.00 o 
  -2   6   7       36.16       31.05      1.70 o 
  -1   6   7        3.66        4.83      0.60 o 
   0   6   7       68.46       69.70      1.55 o 
   1   6   7        1.67        1.60      0.62 o 
   2   6   7       39.79       41.09      1.58 o 
   3   6   7        6.37        5.85      2.47 o 
   4   6   7        1.75        1.93      1.06 o 
  -4   7   7        1.49        3.03      1.36 o 
  -3   7   7        0.21       -0.48      1.22 o 
  -2   7   7        1.11        0.66      1.10 o 
  -1   7   7       28.58       26.60      1.83 o 
   0   7   7       16.96       19.31      1.15 o 
   1   7   7       86.71       80.48      2.97 o 
   2   7   7        2.23        1.84      1.04 o 
   3   7   7        0.96        1.29      0.74 o 
   4   7   7        0.69        0.54      4.32 o 
  -2   8   7        0.83       -0.47      1.16 o 
  -1   8   7        0.80        4.98      2.52 o 
   0   8   7        9.83       10.15      1.31 o 
   1   8   7        0.87        1.24      1.08 o 
   2   8   7        1.80        2.02      1.00 o 
  -6   0   8        2.29        1.57      1.74 o 
  -5   0   8        0.04       -0.32      1.69 o 
  -4   0   8       15.91       17.45      2.84 o 
  -3   0   8      183.92      202.81      3.77 o 
  -2   0   8        4.10        9.52      1.66 o 
  -1   0   8       56.43       67.64      1.19 o 
   0   0   8       38.23       40.88      1.18 o 
   1   0   8     1730.53     1769.89     19.24 o 
   2   0   8      676.68      639.97      7.62 o 
   3   0   8       11.37       12.08      2.57 o 
   4   0   8       19.96       26.58      1.93 o 
   5   0   8        0.02       -1.04      2.57 o 
   6   0   8        1.43       -0.61      1.59 o 
  -6   1   8        3.26        1.00      1.27 o 
  -5   1   8        0.63        0.36      1.67 o 
  -4   1   8        3.80        3.44      1.08 o 
  -3   1   8       61.21       69.98      1.70 o 
  -2   1   8      145.03      120.55      2.14 o 
  -1   1   8        0.00       -0.05      0.36 o 
   0   1   8     1130.15     1148.84     13.58 o 
   1   1   8       50.92       53.93      0.96 o 
   2   1   8      646.55      678.24      7.52 o 
   3   1   8        0.50        0.88      0.79 o 
   4   1   8        3.60        3.44      1.26 o 
   5   1   8       13.46       11.82      2.28 o 
   6   1   8        0.00        0.39      1.66 o 
  -6   2   8        2.18        7.00      2.63 o 
  -5   2   8       19.13       20.47      3.18 o 
  -4   2   8       28.20       25.66      2.21 o 
  -3   2   8        7.77        8.48      1.49 o 
  -2   2   8      219.99      235.27      3.11 o 
  -1   2   8      612.90      703.50      9.74 o 
   0   2   8        2.44        2.76      0.82 o 
   1   2   8        7.85        8.76      0.78 o 
   2   2   8      144.30      149.45      1.73 o 
   3   2   8        7.43        6.56      0.82 o 
   4   2   8       65.03       59.88      1.72 o 
   5   2   8       23.80       26.80      1.56 o 
   6   2   8        0.58       -0.47      1.24 o 
  -6   3   8        0.12        1.35      1.07 o 
  -5   3   8        2.36        2.99      1.03 o 
  -4   3   8        3.20        2.52      0.79 o 
  -3   3   8        2.57        1.62      0.59 o 
  -2   3   8        4.20        4.92      1.08 o 
  -1   3   8       17.29       24.82      1.33 o 
   0   3   8       57.23       43.85      1.32 o 
   1   3   8      303.67      315.99      3.54 o 
   2   3   8       10.44        8.19      0.78 o 
   3   3   8        0.16        0.09      0.75 o 
   4   3   8        6.63        9.90      1.05 o 
   5   3   8        2.47        3.03      1.22 o 
   6   3   8        0.29       -0.32      1.17 o 
  -6   4   8        6.40       10.15      4.39 o 
  -5   4   8        0.34        1.95      2.03 o 
  -4   4   8        5.41        5.81      1.34 o 
  -3   4   8       66.56       57.20      2.30 o 
  -2   4   8       16.39       12.73      1.37 o 
  -1   4   8       25.43       23.34      1.09 o 
   0   4   8       14.91       14.96      1.02 o 
   1   4   8        1.40        0.87      0.56 o 
   2   4   8        0.01        0.18      0.49 o 
   3   4   8        0.14        0.73      0.75 o 
   4   4   8        0.16        0.39      0.84 o 
   5   4   8        0.02        1.02      1.33 o 
   6   4   8       13.94       14.72      5.03 o 
  -5   5   8        1.92        4.04      2.61 o 
  -4   5   8        8.71        4.21      1.98 o 
  -3   5   8       23.41       16.83      1.89 o 
  -2   5   8        0.11        0.25      0.84 o 
  -1   5   8        3.96        4.15      1.16 o 
   0   5   8        4.62        3.98      0.67 o 
   1   5   8       35.12       35.36      1.03 o 
   2   5   8       25.98       29.08      1.11 o 
   3   5   8        1.24        0.53      0.59 o 
   4   5   8        0.34        0.31      0.72 o 
   5   5   8        3.78        2.37      1.59 o 
  -4   6   8        5.11        5.17      1.43 o 
  -3   6   8        0.00        0.29      1.20 o 
  -2   6   8        6.13        3.55      1.04 o 
  -1   6   8        0.36        0.48      0.83 o 
   0   6   8       18.13       18.69      1.05 o 
   1   6   8       10.47        9.70      0.93 o 
   2   6   8        0.86        1.77      0.98 o 
   3   6   8        2.94        2.83      0.88 o 
   4   6   8        1.23        1.62      0.97 o 
  -3   7   8        0.73        0.82      1.22 o 
  -2   7   8        0.75        1.16      1.11 o 
  -1   7   8       12.78       12.15      0.90 o 
   0   7   8       11.33       11.33      1.45 o 
   1   7   8       30.17       30.86      1.95 o 
   2   7   8        0.15        0.11      0.84 o 
   3   7   8        0.71        0.32      0.70 o 
  -2   8   8        4.53        3.86      1.85 o 
  -1   8   8        7.52       10.35      4.42 o 
   0   8   8       10.96       10.46      2.63 o 
   1   8   8        8.16        5.94      2.07 o 
   2   8   8        8.11        8.81      2.82 o 
  -6   1   9        1.10        2.10      1.72 o 
  -5   1   9       10.72        7.26      1.47 o 
  -4   1   9        1.17        0.31      1.46 o 
  -3   1   9      108.72      105.52      1.87 o 
  -2   1   9      153.03      175.61      2.92 o 
  -1   1   9       36.01       49.68      0.96 o 
   0   1   9      107.50      121.33      1.20 o 
   1   1   9      933.77      970.00      9.74 o 
   2   1   9       35.11       35.21      1.17 o 
   3   1   9       14.57       15.72      1.20 o 
   4   1   9        3.94        3.39      1.06 o 
   5   1   9        3.52        4.03      1.55 o 
   6   1   9        0.79       -0.29      1.04 o 
  -6   2   9        0.04        0.74      2.00 o 
  -5   2   9        1.99        2.56      1.34 o 
  -4   2   9       25.91       23.59      1.85 o 
  -3   2   9       36.31       42.00      1.60 o 
  -2   2   9        0.58       -0.15      0.44 o 
  -1   2   9        1.65        2.45      0.65 o 
   0   2   9        0.53        0.98      0.53 o 
   1   2   9      429.26      484.32      4.31 o 
   2   2   9       13.60       15.20      0.75 o 
   3   2   9       25.68       23.39      1.62 o 
   4   2   9       27.96       22.62      1.80 o 
   5   2   9        0.59        1.29      1.17 o 
   6   2   9        1.25        1.00      1.00 o 
  -6   3   9        0.16        0.09      1.03 o 
  -5   3   9        1.16        1.35      0.77 o 
  -4   3   9       21.08       18.84      2.19 o 
  -3   3   9       43.25       35.92      2.05 o 
  -2   3   9        2.70        2.52      0.68 o 
  -1   3   9        0.24        0.20      0.40 o 
   0   3   9        0.79        1.13      0.98 o 
   1   3   9      300.31      311.43      3.58 o 
   2   3   9       15.58       20.13      0.84 o 
   3   3   9      106.46       96.29      1.94 o 
   4   3   9        3.81        5.04      1.24 o 
   5   3   9        5.39        7.32      1.55 o 
   6   3   9        3.27        6.23      2.16 o 
  -5   4   9        0.53        0.99      1.03 o 
  -4   4   9       15.20       10.77      3.02 o 
  -3   4   9        0.26        1.17      1.39 o 
  -2   4   9      151.02      139.38      2.55 o 
  -1   4   9        0.08        0.58      0.51 o 
   0   4   9      273.89      280.87      5.97 o 
   1   4   9        1.77        1.64      0.62 o 
   2   4   9        0.00        0.17      0.48 o 
   3   4   9       21.48       22.50      1.65 o 
   4   4   9        4.22        4.49      1.07 o 
   5   4   9       10.10       16.09      1.78 o 
  -5   5   9        2.67        1.26      1.38 o 
  -4   5   9        3.84        1.84      1.62 o 
  -3   5   9       11.03        8.93      1.58 o 
  -2   5   9        9.77       10.27      1.24 o 
  -1   5   9        2.06        1.50      0.91 o 
   0   5   9        9.57       11.06      0.79 o 
   1   5   9       34.67       36.05      1.03 o 
   2   5   9        7.91        8.80      1.11 o 
   3   5   9        0.80        0.18      0.65 o 
   4   5   9        0.01        0.00      0.64 o 
   5   5   9        3.71        6.84      1.68 o 
  -4   6   9        8.94       10.03      2.77 o 
  -3   6   9        0.01       -0.43      1.02 o 
  -2   6   9        0.10       -0.18      0.65 o 
  -1   6   9        0.03        0.01      0.51 o 
   0   6   9        0.32        0.04      0.55 o 
   1   6   9       13.71       14.76      1.40 o 
   2   6   9        1.26        1.08      0.88 o 
   3   6   9       30.70       30.37      2.07 o 
   4   6   9        6.36        7.00      2.03 o 
  -3   7   9        0.00       -0.17      0.79 o 
  -2   7   9        3.70        2.79      1.20 o 
  -1   7   9        1.87        1.07      0.81 o 
   0   7   9        2.04        0.94      0.58 o 
   1   7   9       25.59       26.17      1.49 o 
   2   7   9       53.78       48.69      1.45 o 
   3   7   9        0.29       -0.24      0.82 o 
  -2   8   9        1.95        0.37      1.82 o 
  -1   8   9        0.28        0.62      2.01 o 
   0   8   9        0.72        1.24      2.09 o 
   1   8   9        0.17       -0.31      1.65 o 
   2   8   9        5.87        0.40      1.36 o 
  -6   0  10        9.92        6.22      3.43 o 
  -5   0  10        0.07       -0.71      2.39 o 
  -4   0  10       17.72       18.37      2.37 o 
  -3   0  10      180.57      157.58      3.65 o 
  -2   0  10        0.02        0.82      0.70 o 
  -1   0  10      940.51      964.43     13.84 o 
   0   0  10      248.00      235.34      3.31 o 
   1   0  10       28.86       35.70      1.56 o 
   2   0  10      113.68      113.26      2.73 o 
   3   0  10       38.47       37.70      1.46 o 
   4   0  10       75.33       83.13      3.54 o 
   5   0  10       13.48       14.49      1.54 o 
   6   0  10        6.04        4.11      1.64 o 
  -6   1  10        2.56        3.12      1.82 o 
  -5   1  10        2.29        1.93      1.29 o 
  -4   1  10       82.92       71.01      2.16 o 
  -3   1  10        6.00        6.87      1.01 o 
  -2   1  10      123.76      132.36      2.35 o 
  -1   1  10       29.06       28.61      0.67 o 
   0   1  10        4.11        1.75      0.38 o 
   1   1  10      362.45      371.46      3.32 o 
   2   1  10      120.85      106.94      1.87 o 
   3   1  10       10.93        8.48      1.07 o 
   4   1  10        0.10        0.22      0.92 o 
   5   1  10        4.74        3.69      1.34 o 
   6   1  10        1.70        0.54      1.24 o 
  -6   2  10        3.63        4.70      2.32 o 
  -5   2  10        1.69        2.28      1.16 o 
  -4   2  10       26.76       24.82      1.66 o 
  -3   2  10       91.82       85.38      3.63 o 
  -2   2  10        2.06        3.84      0.60 o 
  -1   2  10        2.69        7.08      0.58 o 
   0   2  10        0.76        1.37      0.60 o 
   1   2  10      194.43      205.01      2.06 o 
   2   2  10        4.33        5.79      0.68 o 
   3   2  10        8.87       11.15      1.31 o 
   4   2  10       18.90       25.70      1.56 o 
   5   2  10        1.14       -0.41      1.27 o 
   6   2  10        0.81        1.65      1.41 o 
  -6   3  10        0.04       -1.49      1.49 o 
  -5   3  10        1.79        0.75      0.53 o 
  -4   3  10        5.14        4.30      0.59 o 
  -3   3  10       40.29       37.90      1.54 o 
  -2   3  10        0.40       -0.28      0.81 o 
  -1   3  10       23.53       20.52      0.62 o 
   0   3  10      120.20      108.51      2.15 o 
   1   3  10       46.28       44.62      1.03 o 
   2   3  10       29.01       27.26      0.91 o 
   3   3  10       11.42        7.96      1.07 o 
   4   3  10       14.27       17.16      1.46 o 
   5   3  10       43.93       44.37      1.81 o 
   6   3  10        0.03        2.33      1.48 o 
  -5   4  10        0.06       -0.96      1.20 o 
  -4   4  10        0.13        0.27      1.36 o 
  -3   4  10        5.41        3.25      1.00 o 
  -2   4  10       33.76       33.62      1.63 o 
  -1   4  10        0.16        0.01      0.49 o 
   0   4  10      118.27      112.09      4.21 o 
   1   4  10        0.12       -0.07      0.36 o 
   2   4  10       28.40       27.67      1.06 o 
   3   4  10        0.03        0.68      0.93 o 
   4   4  10       17.21       18.89      1.59 o 
   5   4  10        0.56        0.70      1.01 o 
  -5   5  10        2.12        0.99      1.10 o 
  -4   5  10        0.04        0.85      1.09 o 
  -3   5  10        7.37        6.04      0.99 o 
  -2   5  10       23.57       18.96      2.31 o 
  -1   5  10        5.79        6.52      0.92 o 
   0   5  10      119.05      113.66      1.85 o 
   1   5  10        3.58        2.49      0.57 o 
   2   5  10        0.90        1.21      0.88 o 
   3   5  10        0.92        1.16      0.68 o 
   4   5  10        3.30        2.71      0.85 o 
   5   5  10        0.55        1.56      1.36 o 
  -4   6  10        0.05        0.35      1.30 o 
  -3   6  10        4.75        4.28      0.88 o 
  -2   6  10        7.25        8.63      1.06 o 
  -1   6  10        3.80        4.23      0.67 o 
   0   6  10        5.77        6.79      0.65 o 
   1   6  10      168.10      160.90      3.54 o 
   2   6  10        0.57        0.61      0.76 o 
   3   6  10        1.93        1.67      0.72 o 
   4   6  10        3.44        9.97      2.70 o 
  -3   7  10        1.00        1.08      1.32 o 
  -2   7  10        0.02       -0.07      1.15 o 
  -1   7  10        1.02        0.44      0.92 o 
   0   7  10        0.02        0.65      0.77 o 
   1   7  10        1.19        1.02      0.74 o 
   2   7  10        9.20        9.84      1.73 o 
   3   7  10        5.77        7.01      1.59 o 
  -1   8  10        2.39        1.06      2.16 o 
   0   8  10        3.96        3.59      2.33 o 
   1   8  10        0.72        0.36      1.36 o 
  -6   1  11        0.03        0.42      1.17 o 
  -5   1  11        0.00        0.16      0.86 o 
  -4   1  11        0.28       -0.28      0.92 o 
  -3   1  11        1.74        1.30      1.18 o 
  -2   1  11        7.23        8.25      0.54 o 
  -1   1  11        9.66       10.57      0.75 o 
   0   1  11        8.52        7.82      0.50 o 
   1   1  11        0.39        1.63      0.47 o 
   2   1  11       67.56       61.35      1.21 o 
   3   1  11       19.30       21.11      1.13 o 
   4   1  11       36.21       36.17      1.89 o 
   5   1  11        5.09        4.09      1.77 o 
   6   1  11        0.72       -0.27      1.10 o 
  -6   2  11        1.19        1.89      1.75 o 
  -5   2  11        9.22        7.50      1.30 o 
  -4   2  11        0.01       -0.54      0.98 o 
  -3   2  11       82.17       84.27      2.43 o 
  -2   2  11        0.24        0.08      0.47 o 
  -1   2  11       20.13       16.98      0.98 o 
   0   2  11      101.09       91.55      1.62 o 
   1   2  11      165.26      179.64      1.65 o 
   2   2  11      191.91      219.92      3.77 o 
   3   2  11      110.73      117.21      2.14 o 
   4   2  11       11.61       18.33      1.60 o 
   5   2  11        7.37        7.22      1.54 o 
   6   2  11        2.66        2.58      1.24 o 
  -6   3  11        1.36        3.35      2.12 o 
  -5   3  11        0.38        0.40      0.85 o 
  -4   3  11        1.87        0.99      0.51 o 
  -3   3  11       21.80       25.49      1.62 o 
  -2   3  11       17.54       17.09      1.18 o 
  -1   3  11       10.11        9.49      0.81 o 
   0   3  11       98.78       90.66      2.03 o 
   1   3  11        0.01        0.05      0.44 o 
   2   3  11       19.31       20.21      1.17 o 
   3   3  11        6.47        8.60      0.90 o 
   4   3  11       44.16       40.49      2.18 o 
   5   3  11        3.41        3.11      1.29 o 
   6   3  11        6.65       13.02      2.62 o 
  -5   4  11        0.14       -0.47      0.97 o 
  -4   4  11        0.08       -0.28      1.41 o 
  -3   4  11       21.75       18.42      2.00 o 
  -2   4  11       48.38       44.15      2.56 o 
  -1   4  11        5.42        5.04      0.58 o 
   0   4  11        7.53        8.90      0.89 o 
   1   4  11        5.86        5.79      0.41 o 
   2   4  11       33.77       31.96      1.45 o 
   3   4  11        0.95        1.38      0.90 o 
   4   4  11       19.29       22.11      1.48 o 
   5   4  11        1.26        1.29      0.90 o 
  -5   5  11        0.47        0.40      1.25 o 
  -4   5  11        5.97        4.96      1.53 o 
  -3   5  11       58.95       47.94      2.30 o 
  -2   5  11       21.73       18.98      0.92 o 
  -1   5  11       72.49       66.92      2.27 o 
   0   5  11      272.02      262.19      6.22 o 
   1   5  11        7.86        8.95      1.10 o 
   2   5  11        0.86        1.07      0.85 o 
   3   5  11        4.46        1.85      0.82 o 
   4   5  11        0.26       -0.22      0.72 o 
   5   5  11        0.09        2.08      1.50 o 
  -4   6  11        2.95        2.20      1.40 o 
  -3   6  11        3.01        3.33      1.12 o 
  -2   6  11        7.83        8.59      1.77 o 
  -1   6  11        2.54        2.21      0.50 o 
   0   6  11        0.79        0.38      0.40 o 
   1   6  11       39.32       32.74      1.06 o 
   2   6  11        1.80        1.76      0.70 o 
   3   6  11       18.86       18.90      1.20 o 
   4   6  11        4.89        6.72      1.11 o 
  -3   7  11        1.53        0.21      1.57 o 
  -2   7  11        0.17        1.42      1.44 o 
  -1   7  11        0.63        0.85      1.54 o 
   0   7  11        0.30        1.07      1.69 o 
   1   7  11        6.42        6.25      2.91 o 
   2   7  11        4.30        3.80      1.94 o 
   3   7  11       14.28       14.78      3.50 o 
  -1   8  11        0.05        2.00      2.28 o 
   0   8  11        4.01        3.08      2.35 o 
   1   8  11        9.66       13.91      6.30 o 
  -6   0  12        0.57        4.07      3.22 o 
  -5   0  12        4.08        2.67      1.84 o 
  -4   0  12       11.14        8.79      2.50 o 
  -3   0  12      100.72      100.84      3.35 o 
  -2   0  12        0.19        0.80      0.94 o 
  -1   0  12      118.00      118.11      2.37 o 
   0   0  12      755.15      874.89     10.56 o 
   1   0  12      345.79      329.56     14.64 o 
   2   0  12      738.28      710.63      9.10 o 
   3   0  12       82.00       74.59      2.47 o 
   4   0  12        1.22        0.26      1.27 o 
   5   0  12       12.20       10.22      4.35 o 
   6   0  12        1.16        0.35      1.44 o 
  -6   1  12        0.45        2.44      1.90 o 
  -5   1  12        0.00       -0.19      1.30 o 
  -4   1  12       11.92        7.68      1.31 o 
  -3   1  12        4.60        2.92      0.81 o 
  -2   1  12       53.90       54.16      1.34 o 
  -1   1  12       89.55       92.60      1.65 o 
   0   1  12      307.13      333.23      2.69 o 
   1   1  12      309.72      331.23      3.14 o 
   2   1  12      102.64       92.07      1.44 o 
   3   1  12      112.10      105.04      2.59 o 
   4   1  12        3.50        2.76      0.89 o 
   5   1  12        0.81        0.75      0.98 o 
   6   1  12        0.94        3.03      1.40 o 
  -6   2  12        0.51        3.41      2.58 o 
  -5   2  12        5.92        3.77      1.91 o 
  -4   2  12        6.28        5.70      1.09 o 
  -3   2  12        8.25        7.48      1.00 o 
  -2   2  12        2.28        1.61      0.59 o 
  -1   2  12      269.89      246.81      2.69 o 
   0   2  12       13.79       12.42      0.85 o 
   1   2  12        9.40       12.62      0.51 o 
   2   2  12        3.90        2.85      0.66 o 
   3   2  12       30.96       35.44      1.54 o 
   4   2  12       39.92       31.53      1.63 o 
   5   2  12        0.67       -0.01      0.82 o 
   6   2  12        0.23        0.49      1.33 o 
  -6   3  12        0.01       -1.21      1.47 o 
  -5   3  12        0.01        0.95      0.72 o 
  -4   3  12        0.36        0.15      0.35 o 
  -3   3  12        5.90        4.05      1.22 o 
  -2   3  12        0.05       -0.05      0.70 o 
  -1   3  12      176.50      170.66      3.49 o 
   0   3  12        1.50        1.58      0.84 o 
   1   3  12       17.12       18.33      1.19 o 
   2   3  12        4.81        2.75      0.70 o 
   3   3  12       20.41       20.62      1.00 o 
   4   3  12       12.75        8.70      1.41 o 
   5   3  12        0.32        1.03      1.53 o 
   6   3  12        0.42       -0.16      3.62 o 
  -5   4  12        1.58        1.69      1.42 o 
  -4   4  12       16.37       14.09      2.86 o 
  -3   4  12        6.23        5.61      0.94 o 
  -2   4  12        1.29        1.60      0.66 o 
  -1   4  12      199.71      189.29      5.95 o 
   0   4  12       26.10       29.70      1.13 o 
   1   4  12        2.81        2.38      1.06 o 
   2   4  12        0.06        0.26      0.39 o 
   3   4  12       18.41       13.45      1.30 o 
   4   4  12        4.29        4.87      1.07 o 
   5   4  12        0.19       -0.10      0.86 o 
  -5   5  12        0.99        2.89      1.44 o 
  -4   5  12        3.75        1.70      1.34 o 
  -3   5  12        1.62        0.72      0.97 o 
  -2   5  12       40.84       33.21      1.06 o 
  -1   5  12        6.81        3.26      1.63 o 
   0   5  12      104.05       99.21      3.10 o 
   1   5  12       75.54       65.56      3.48 o 
   2   5  12        6.80        8.18      1.07 o 
   3   5  12        1.16        0.29      0.55 o 
   4   5  12        1.91        1.24      0.88 o 
   5   5  12        0.10        0.99      1.10 o 
  -4   6  12        0.28        1.10      0.95 o 
  -3   6  12        0.14        0.03      0.74 o 
  -2   6  12        9.91       14.08      1.65 o 
  -1   6  12        0.20       -0.09      0.43 o 
   0   6  12        5.14        1.30      1.63 o 
   1   6  12        0.03       -0.10      0.40 o 
   2   6  12       23.54       20.59      1.50 o 
   3   6  12       10.83       12.23      1.15 o 
   4   6  12        2.14        0.88      1.09 o 
  -3   7  12        1.13        2.27      1.88 o 
  -2   7  12        0.00        0.02      1.67 o 
  -1   7  12        0.07        0.42      1.23 o 
   0   7  12        0.57        0.62      1.31 o 
   1   7  12        0.09       -0.27      2.36 o 
   2   7  12       27.20       26.16      2.62 o 
   3   7  12        3.42        3.71      1.94 o 
  -1   8  12        0.84        1.49      2.40 o 
   0   8  12        4.00        2.44      2.48 o 
   1   8  12        0.14       -0.15      1.36 o 
  -6   1  13        1.69        0.78      1.45 o 
  -5   1  13        1.31        1.55      1.44 o 
  -4   1  13       11.55       13.38      1.97 o 
  -3   1  13        0.86        1.50      1.04 o 
  -2   1  13        0.08        0.02      0.53 o 
  -1   1  13      191.89      208.13      2.74 o 
   0   1  13       52.98       68.86      1.07 o 
   1   1  13       29.39       27.36      0.86 o 
   2   1  13       12.90       14.71      1.03 o 
   3   1  13       57.62       51.76      1.63 o 
   4   1  13        6.17        6.16      1.09 o 
   5   1  13        0.50        0.69      0.90 o 
   6   1  13        0.03        0.99      1.14 o 
  -6   2  13        1.09        0.67      2.11 o 
  -5   2  13        3.13        3.59      1.50 o 
  -4   2  13       31.39       31.40      2.01 o 
  -3   2  13       45.70       44.34      1.43 o 
  -2   2  13        0.14        0.02      0.40 o 
  -1   2  13        0.04       -0.40      0.40 o 
   0   2  13       22.64       19.69      1.36 o 
   1   2  13        9.79        8.14      0.58 o 
   2   2  13        0.37        0.82      0.48 o 
   3   2  13       11.84       10.34      1.32 o 
   4   2  13       28.81       31.18      1.82 o 
   5   2  13       14.60       17.34      1.98 o 
   6   2  13        7.52        5.53      1.52 o 
  -5   3  13        1.33       -0.15      1.22 o 
  -4   3  13       14.75       13.36      0.74 o 
  -3   3  13       26.32       29.97      1.59 o 
  -2   3  13      144.03      140.61      3.83 o 
  -1   3  13       57.46       58.05      2.27 o 
   0   3  13       24.88       31.21      1.36 o 
   1   3  13       13.55       13.58      1.38 o 
   2   3  13        2.04        2.56      0.67 o 
   3   3  13       13.86       14.39      1.24 o 
   4   3  13       11.69        9.83      1.78 o 
   5   3  13        8.82        9.05      1.33 o 
  -5   4  13        1.00       -0.62      1.50 o 
  -4   4  13        1.33        0.70      1.00 o 
  -3   4  13       38.34       35.41      1.77 o 
  -2   4  13       38.09       33.23      2.67 o 
  -1   4  13       38.64       41.81      3.11 o 
   0   4  13        4.91        5.83      0.92 o 
   1   4  13       38.39       40.85      1.45 o 
   2   4  13        4.28        2.45      0.60 o 
   3   4  13       25.83       21.70      1.42 o 
   4   4  13        0.10       -0.87      0.95 o 
   5   4  13        0.03        0.58      0.81 o 
  -4   5  13        0.08        0.56      1.20 o 
  -3   5  13        1.39        1.37      0.95 o 
  -2   5  13        0.85        0.52      0.46 o 
  -1   5  13        0.03        0.66      1.90 o 
   0   5  13        4.54        3.97      0.87 o 
   1   5  13       69.68       73.47      3.61 o 
   2   5  13        0.85        3.32      0.98 o 
   3   5  13        4.41        2.82      1.18 o 
   4   5  13        0.47        0.74      0.67 o 
  -4   6  13        0.01        0.26      1.33 o 
  -3   6  13        0.04       -0.88      0.88 o 
  -2   6  13        0.43       -0.10      1.61 o 
  -1   6  13        2.23        2.16      1.24 o 
   0   6  13       22.51       23.00      1.31 o 
   1   6  13        5.95        4.80      2.09 o 
   2   6  13        9.25        8.49      1.68 o 
   3   6  13        1.90        2.42      1.27 o 
   4   6  13        2.34        3.12      1.59 o 
  -3   7  13        0.11        0.61      1.56 o 
  -2   7  13        0.58        1.07      1.47 o 
  -1   7  13        4.94        4.19      1.91 o 
   0   7  13        1.30        1.00      1.39 o 
   1   7  13        0.86       -1.03      1.67 o 
   2   7  13        2.26       -0.99      1.85 o 
   3   7  13        1.09       -0.27      1.98 o 
  -6   0  14        0.62       -1.10      1.96 o 
  -5   0  14        2.00        2.56      2.39 o 
  -4   0  14       21.45       25.34      2.94 o 
  -3   0  14        0.35        0.23      1.57 o 
  -2   0  14       12.52       11.47      1.73 o 
  -1   0  14       57.08       63.58      2.32 o 
   0   0  14       96.34       95.32      1.83 o 
   1   0  14        9.14        7.28      0.81 o 
   2   0  14      472.50      464.21      7.18 o 
   3   0  14       59.18       61.96      2.14 o 
   4   0  14        6.25        4.92      1.59 o 
   5   0  14        8.70        6.99      2.08 o 
   6   0  14        1.40        1.23      1.86 o 
  -6   1  14        0.98        4.23      1.83 o 
  -5   1  14        3.51        1.21      1.70 o 
  -4   1  14        0.12        0.71      1.02 o 
  -3   1  14        0.38        0.28      0.59 o 
  -2   1  14        5.87        6.82      0.61 o 
  -1   1  14      104.38      122.37      1.61 o 
   0   1  14       71.19       68.57      0.93 o 
   1   1  14      105.84       83.49      1.27 o 
   2   1  14       22.16       24.28      1.05 o 
   3   1  14      197.40      199.86      3.10 o 
   4   1  14       49.30       50.05      1.91 o 
   5   1  14       10.02       12.29      1.60 o 
   6   1  14        0.05       -0.57      1.16 o 
  -6   2  14        0.48       -0.80      1.43 o 
  -5   2  14        3.15        3.48      1.83 o 
  -4   2  14        3.18        2.96      1.34 o 
  -3   2  14       92.82       98.29      1.92 o 
  -2   2  14       73.43       76.68      1.50 o 
  -1   2  14       11.81       12.32      0.73 o 
   0   2  14       88.15       87.15      1.68 o 
   1   2  14       82.73       88.53      1.11 o 
   2   2  14       11.15       11.23      0.90 o 
   3   2  14        5.53        5.64      0.86 o 
   4   2  14       78.99       76.47      1.99 o 
   5   2  14        9.67        6.75      1.26 o 
   6   2  14        1.43        0.27      2.77 o 
  -5   3  14        1.70        0.44      1.30 o 
  -4   3  14        0.54       -0.48      1.20 o 
  -3   3  14        3.29        2.78      1.20 o 
  -2   3  14       27.41       22.63      1.55 o 
  -1   3  14        7.34       10.13      2.11 o 
   0   3  14       11.82        9.48      1.36 o 
   1   3  14        8.30        7.62      0.94 o 
   2   3  14        2.45        2.00      0.65 o 
   3   3  14        4.33        2.25      0.92 o 
   4   3  14        2.80        2.63      1.26 o 
   5   3  14        0.31        0.77      1.23 o 
  -5   4  14        0.85        1.50      1.21 o 
  -4   4  14        1.61        1.27      1.43 o 
  -3   4  14        7.72        4.61      1.11 o 
  -2   4  14        0.09        0.14      0.44 o 
  -1   4  14       24.40       20.04      2.10 o 
   0   4  14      130.53      127.25      2.54 o 
   1   4  14        3.12        3.55      0.74 o 
   2   4  14        6.53        4.10      0.88 o 
   3   4  14        8.92        7.43      1.46 o 
   4   4  14        0.08        0.60      0.99 o 
   5   4  14        3.00        4.31      1.23 o 
  -4   5  14        0.85        1.02      0.95 o 
  -3   5  14        1.38        1.76      0.74 o 
  -2   5  14       12.23        8.97      1.48 o 
  -1   5  14       18.49       19.68      2.21 o 
   0   5  14       39.57       37.16      3.22 o 
   1   5  14       80.18       73.59      3.03 o 
   2   5  14       59.13       53.31      1.03 o 
   3   5  14       16.03       11.61      3.59 o 
   4   5  14        0.16       -0.30      0.68 o 
  -4   6  14        0.22       -0.43      4.79 o 
  -3   6  14        0.00        0.82      1.76 o 
  -2   6  14        0.07        0.09      1.53 o 
  -1   6  14        2.05        0.84      1.37 o 
   0   6  14        0.08        0.55      0.85 o 
   1   6  14       27.66       26.56      3.50 o 
   2   6  14        8.26        9.19      4.05 o 
   3   6  14        6.76        8.82      1.53 o 
  -2   7  14        2.42        2.16      1.64 o 
  -1   7  14        4.86        3.88      1.97 o 
   0   7  14        3.65        1.60      1.57 o 
   1   7  14        0.19       -0.09      1.67 o 
   2   7  14       10.92       10.66      2.40 o 
  -6   1  15        1.31        2.02      1.78 o 
  -5   1  15        0.93        1.43      1.33 o 
  -4   1  15        1.76        2.02      1.26 o 
  -3   1  15        0.92        1.03      0.66 o 
  -2   1  15       34.04       35.63      1.21 o 
  -1   1  15       95.79       94.58      1.34 o 
   0   1  15      114.58      130.05      1.53 o 
   1   1  15      132.01      140.65      1.66 o 
   2   1  15       70.53       62.33      1.47 o 
   3   1  15       40.71       40.53      1.43 o 
   4   1  15       11.74       13.91      1.35 o 
   5   1  15        0.22        0.59      1.05 o 
   6   1  15        0.06        0.30      1.30 o 
  -5   2  15        6.65        7.34      1.52 o 
  -4   2  15        7.10        5.95      0.90 o 
  -3   2  15       39.32       37.71      1.69 o 
  -2   2  15       90.03       99.03      2.14 o 
  -1   2  15        3.02        3.04      0.75 o 
   0   2  15       82.68       87.25      1.60 o 
   1   2  15        0.00        0.25      0.57 o 
   2   2  15       44.76       44.68      1.23 o 
   3   2  15        1.83        1.52      0.78 o 
   4   2  15       15.93       15.47      1.06 o 
   5   2  15        0.10        0.86      1.04 o 
  -5   3  15        3.96        3.35      2.90 o 
  -4   3  15        1.78        1.18      1.25 o 
  -3   3  15        5.53        6.49      2.09 o 
  -2   3  15        7.88        9.23      1.01 o 
  -1   3  15      135.38      137.09      4.44 o 
   0   3  15       46.02       45.52      2.43 o 
   1   3  15       45.29       45.54      1.15 o 
   2   3  15        3.29        3.80      0.60 o 
   3   3  15        0.33        0.52      0.72 o 
   4   3  15        1.62        0.06      0.89 o 
   5   3  15        8.28        6.23      1.24 o 
  -5   4  15        0.21       -0.24      1.40 o 
  -4   4  15        0.38       -0.25      1.14 o 
  -3   4  15        1.99        1.29      0.77 o 
  -2   4  15       25.49       24.45      1.22 o 
  -1   4  15      154.11      150.32      8.35 o 
   0   4  15      217.81      213.42      3.92 o 
   1   4  15       27.28       28.90      1.12 o 
   2   4  15        4.26        2.33      0.76 o 
   3   4  15        3.84        4.98      0.92 o 
   4   4  15        3.96        1.67      1.00 o 
   5   4  15        0.29       -0.23      0.95 o 
  -4   5  15        0.68        0.25      0.98 o 
  -3   5  15        0.44       -0.02      0.61 o 
  -2   5  15        0.01       -0.16      1.26 o 
  -1   5  15        2.73        1.60      1.47 o 
   0   5  15       40.48       35.96      2.52 o 
   1   5  15       67.54       64.88      2.79 o 
   2   5  15        2.78        3.26      1.38 o 
   3   5  15        0.11       -0.43      0.88 o 
   4   5  15        0.01        0.34      0.89 o 
  -3   6  15        2.41        0.29      1.35 o 
  -2   6  15        0.09        0.34      1.18 o 
  -1   6  15        2.15        3.05      1.88 o 
   0   6  15        2.42        2.14      1.79 o 
   1   6  15        4.04        3.98      0.78 o 
   2   6  15        1.84        2.30      1.85 o 
   3   6  15        0.01        0.28      1.10 o 
  -2   7  15        8.93       11.52      2.97 o 
  -1   7  15        0.02       -0.50      1.41 o 
   0   7  15        1.80        0.95      1.81 o 
   1   7  15        0.01        0.55      2.70 o 
   2   7  15        0.47        0.89      2.95 o 
  -5   0  16        0.18        4.22      7.24 o 
  -4   0  16        9.33       11.71      1.87 o 
  -3   0  16        0.47        0.93      0.75 o 
  -2   0  16       26.21       25.43      1.42 o 
  -1   0  16       44.88       45.73      1.42 o 
   0   0  16       81.37       92.95      1.77 o 
   1   0  16       54.76       61.78      1.45 o 
   2   0  16      446.67      425.12      5.96 o 
   3   0  16      571.93      575.22      8.56 o 
   4   0  16        0.30        0.59      1.73 o 
   5   0  16        8.01       12.62      3.11 o 
  -5   1  16        0.64        3.02      2.74 o 
  -4   1  16       22.42       20.74      1.26 o 
  -3   1  16       19.38       18.49      1.09 o 
  -2   1  16       17.38       18.99      1.07 o 
  -1   1  16       23.60       26.10      1.12 o 
   0   1  16       51.89       49.80      0.91 o 
   1   1  16        2.96        1.77      0.59 o 
   2   1  16      326.26      327.83      3.88 o 
   3   1  16      113.12      108.37      2.12 o 
   4   1  16        0.92        0.47      1.03 o 
   5   1  16        1.66        0.92      0.81 o 
  -5   2  16        0.00        0.17      0.84 o 
  -4   2  16        1.65        0.93      0.68 o 
  -3   2  16       17.77       17.92      1.32 o 
  -2   2  16      144.33      143.22      2.51 o 
  -1   2  16       37.79       39.21      0.97 o 
   0   2  16        5.75        7.56      1.06 o 
   1   2  16       20.46       16.00      0.83 o 
   2   2  16       24.94       25.81      0.93 o 
   3   2  16        1.52        3.62      1.19 o 
   4   2  16        8.91        9.09      1.36 o 
   5   2  16        0.06       -0.26      0.97 o 
  -5   3  16        0.39        1.81      2.24 o 
  -4   3  16        1.28        0.49      1.31 o 
  -3   3  16        0.38        0.33      0.86 o 
  -2   3  16      118.16      125.25      3.89 o 
  -1   3  16      139.61      134.60      3.26 o 
   0   3  16        6.82        6.19      1.20 o 
   1   3  16       10.06       10.01      1.11 o 
   2   3  16       50.24       45.78      1.55 o 
   3   3  16        6.56        6.03      0.69 o 
   4   3  16        1.95        0.62      0.73 o 
   5   3  16        0.84        3.86      2.12 o 
  -5   4  16        1.53        0.90      1.48 o 
  -4   4  16        2.89        1.14      1.12 o 
  -3   4  16        3.69        2.34      0.82 o 
  -2   4  16        0.28        0.92      1.28 o 
  -1   4  16       83.30       84.54      4.76 o 
   0   4  16       10.15       12.62      1.84 o 
   1   4  16        0.31        0.11      1.03 o 
   2   4  16        1.65        1.37      0.39 o 
   3   4  16        2.28        0.66      1.00 o 
   4   4  16       13.56       13.44      1.48 o 
   5   4  16        4.09        4.05      3.21 o 
  -4   5  16        3.68        3.09      1.71 o 
  -3   5  16        2.33        3.41      1.37 o 
  -2   5  16        0.06       -0.27      1.25 o 
  -1   5  16       18.29       20.25      1.92 o 
   0   5  16        3.88        3.13      0.92 o 
   1   5  16        0.80        0.19      1.03 o 
   2   5  16       20.38       17.28      3.75 o 
   3   5  16        5.53        4.09      1.68 o 
   4   5  16        3.84       10.90      2.11 o 
  -3   6  16        2.56        2.37      1.44 o 
  -2   6  16        9.26        9.33      1.87 o 
  -1   6  16        1.30        1.67      1.86 o 
   0   6  16        0.43        0.90      2.52 o 
   1   6  16        3.30        4.01      1.29 o 
   2   6  16        1.31        1.00      0.94 o 
   3   6  16        2.70        3.77      1.48 o 
  -2   7  16        0.21        1.31      1.46 o 
  -1   7  16        0.64        1.62      3.36 o 
   0   7  16        5.30        4.80      2.12 o 
   1   7  16        0.07        1.51      2.97 o 
   2   7  16        2.12        0.39      0.81 o 
  -5   1  17        6.64        5.83      0.91 o 
  -4   1  17        1.00        0.49      0.87 o 
  -3   1  17       53.54       56.69      1.57 o 
  -2   1  17        6.82        7.35      0.85 o 
  -1   1  17        9.55        9.84      0.70 o 
   0   1  17       56.08       63.39      1.53 o 
   1   1  17      110.20      109.43      1.73 o 
   2   1  17      246.47      230.17      3.63 o 
   3   1  17        1.28        1.48      0.87 o 
   4   1  17        6.53        9.07      1.13 o 
   5   1  17        0.35        0.82      1.26 o 
  -5   2  17        0.49        0.99      1.36 o 
  -4   2  17        5.26        6.40      1.23 o 
  -3   2  17        0.37        0.43      0.56 o 
  -2   2  17      216.06      223.29      3.38 o 
  -1   2  17        5.35        6.44      0.84 o 
   0   2  17        9.88        6.14      1.41 o 
   1   2  17      119.33      122.74      1.83 o 
   2   2  17        2.18        2.13      0.64 o 
   3   2  17       13.55       14.34      0.87 o 
   4   2  17        3.14        4.77      0.97 o 
   5   2  17        0.81        1.60      1.14 o 
  -5   3  17        0.00        0.83      1.62 o 
  -4   3  17        0.02        0.43      0.83 o 
  -3   3  17        2.93        2.72      1.00 o 
  -2   3  17       34.49       34.27      2.02 o 
  -1   3  17      103.83      107.57      2.52 o 
   0   3  17        4.47        5.38      1.12 o 
   1   3  17       11.83        8.69      1.19 o 
   2   3  17        7.13        7.45      0.64 o 
   3   3  17        0.00       -0.41      0.66 o 
   4   3  17        1.06        0.89      0.86 o 
   5   3  17        0.25       -0.37      1.02 o 
  -4   4  17        6.31        9.76      1.22 o 
  -3   4  17        1.70        1.76      0.72 o 
  -2   4  17       43.95       44.73      2.78 o 
  -1   4  17       23.19       23.47      1.91 o 
   0   4  17        3.22        3.69      0.95 o 
   1   4  17       86.13       82.74      2.48 o 
   2   4  17       30.16       30.39      1.78 o 
   3   4  17        9.83        9.73      1.84 o 
   4   4  17        5.89        2.70      0.96 o 
  -4   5  17        1.23        0.75      2.10 o 
  -3   5  17        8.15        8.67      2.25 o 
  -2   5  17        0.99        1.48      1.76 o 
  -1   5  17        8.99        6.42      1.43 o 
   0   5  17        0.77       -0.19      0.61 o 
   1   5  17        0.24        0.26      0.65 o 
   2   5  17       14.60       15.29      1.45 o 
   3   5  17        0.37       -0.03      0.92 o 
   4   5  17        7.42        9.35      1.90 o 
  -3   6  17        0.25        0.42      1.57 o 
  -2   6  17        0.01        0.77      1.87 o 
  -1   6  17        0.00       -0.39      1.21 o 
   0   6  17        0.05        0.72      1.78 o 
   1   6  17        0.91        0.83      1.16 o 
   2   6  17        1.21       -0.38      1.37 o 
   3   6  17        4.10        2.73      1.04 o 
  -1   7  17        3.47        4.17      3.73 o 
   0   7  17        3.68        6.49      2.20 o 
   1   7  17        0.00       10.05      9.75 o 
  -5   0  18        0.81        1.54      1.03 o 
  -4   0  18       28.35       33.95      1.39 o 
  -3   0  18       29.32       35.78      2.44 o 
  -2   0  18        3.82        5.18      1.10 o 
  -1   0  18       28.26       26.09      1.04 o 
   0   0  18        4.05        7.51      0.86 o 
   1   0  18        5.20        5.88      2.35 o 
   2   0  18        0.00        0.06      0.87 o 
   3   0  18       40.82       51.10      1.88 o 
   4   0  18       13.57       13.65      2.08 o 
   5   0  18        1.63        0.60      1.27 o 
  -5   1  18        7.38        9.79      1.52 o 
  -4   1  18        1.84        0.97      0.62 o 
  -3   1  18      150.46      161.97      3.13 o 
  -2   1  18        2.38        3.24      0.87 o 
  -1   1  18        1.64        2.52      0.56 o 
   0   1  18       43.64       42.45      0.96 o 
   1   1  18       80.64       83.75      1.55 o 
   2   1  18       63.00       60.25      1.46 o 
   3   1  18        6.35        6.76      0.92 o 
   4   1  18       17.75       13.72      2.02 o 
   5   1  18        0.45       -0.11      0.96 o 
  -5   2  18        1.07        1.17      1.81 o 
  -4   2  18        4.86        3.45      1.18 o 
  -3   2  18        8.32        8.11      0.75 o 
  -2   2  18      135.37      137.90      2.19 o 
  -1   2  18       47.44       41.47      0.81 o 
   0   2  18      109.44      102.64      1.94 o 
   1   2  18       75.31       77.23      1.38 o 
   2   2  18        0.84        0.83      0.61 o 
   3   2  18       11.18       11.49      0.86 o 
   4   2  18        1.37        1.19      1.10 o 
   5   2  18        1.28        1.47      1.17 o 
  -5   3  18        0.00        0.36      1.50 o 
  -4   3  18        0.00       -0.43      0.91 o 
  -3   3  18        3.35        3.01      0.97 o 
  -2   3  18        5.35        5.51      0.82 o 
  -1   3  18       48.03       45.09      2.42 o 
   0   3  18       18.56       21.48      1.45 o 
   1   3  18       15.39       18.56      1.20 o 
   2   3  18       16.72       13.85      0.99 o 
   3   3  18        0.30        0.47      0.66 o 
   4   3  18        0.02       -0.26      0.92 o 
   5   3  18        0.28       -0.18      0.81 o 
  -4   4  18        0.19       -0.06      1.05 o 
  -3   4  18        0.01        0.59      0.85 o 
  -2   4  18        0.71        0.76      1.32 o 
  -1   4  18       26.53       29.17      2.91 o 
   0   4  18       29.80       29.93      1.35 o 
   1   4  18        0.02        0.02      0.94 o 
   2   4  18       12.95       12.88      1.72 o 
   3   4  18        1.93        1.18      0.81 o 
   4   4  18        1.55        1.20      1.00 o 
  -3   5  18        0.85        1.26      1.82 o 
  -2   5  18        0.00        0.09      1.53 o 
  -1   5  18        0.55       -1.45      1.45 o 
   0   5  18        1.32        0.81      0.68 o 
   1   5  18        3.58        3.60      1.32 o 
   2   5  18        0.19        0.50      0.81 o 
   3   5  18       34.87       33.30      1.69 o 
  -2   6  18        5.73        8.22      3.99 o 
  -1   6  18        1.19        2.80      1.70 o 
   0   6  18        0.80        0.53      1.39 o 
   1   6  18        1.27        3.34      3.08 o 
   2   6  18        9.17        7.34      1.84 o 
   0   7  18        0.27        0.40      1.83 o 
  -5   1  19        0.12       -0.31      0.71 o 
  -4   1  19       21.26       25.39      1.14 o 
  -3   1  19       25.08       25.13      1.59 o 
  -2   1  19       12.08       13.45      1.19 o 
  -1   1  19        1.31        1.24      0.61 o 
   0   1  19        9.96       11.18      0.71 o 
   1   1  19        3.78        3.24      0.90 o 
   2   1  19       14.44       14.95      1.26 o 
   3   1  19       50.73       49.82      1.21 o 
   4   1  19        0.27       -0.08      0.86 o 
   5   1  19        5.54        5.96      1.45 o 
  -5   2  19        0.01        1.41      1.50 o 
  -4   2  19        0.05        0.32      0.84 o 
  -3   2  19        0.93        0.50      0.58 o 
  -2   2  19        3.00        2.21      0.74 o 
  -1   2  19      104.95       96.01      2.31 o 
   0   2  19       31.57       34.36      1.49 o 
   1   2  19       97.81       87.58      1.82 o 
   2   2  19        5.20        4.55      0.74 o 
   3   2  19        3.81        1.67      0.70 o 
   4   2  19        0.07       -0.10      0.68 o 
   5   2  19        0.51        2.00      1.24 o 
  -4   3  19        0.82       -0.04      0.96 o 
  -3   3  19        0.29        0.28      0.53 o 
  -2   3  19        0.00        0.09      0.35 o 
  -1   3  19       68.95       78.38      3.97 o 
   0   3  19      105.90      115.02      2.94 o 
   1   3  19        0.55        1.27      1.26 o 
   2   3  19        5.22        4.81      0.52 o 
   3   3  19        1.97        2.09      0.77 o 
   4   3  19        0.97        0.88      0.89 o 
  -4   4  19        0.10        0.95      1.50 o 
  -3   4  19        7.52        7.66      1.66 o 
  -2   4  19       10.20       10.02      1.92 o 
  -1   4  19       33.97       44.56      4.76 o 
   0   4  19        2.12        1.09      0.87 o 
   1   4  19        1.70        1.05      0.77 o 
   2   4  19       40.01       37.34      2.32 o 
   3   4  19        0.01        0.91      1.07 o 
   4   4  19        0.00        1.47      2.08 o 
  -3   5  19        1.07        0.39      1.35 o 
  -2   5  19        8.73       10.52      1.63 o 
  -1   5  19        0.77        0.60      1.67 o 
   0   5  19        1.35        0.56      1.71 o 
   1   5  19        0.29       -0.37      0.99 o 
   2   5  19        4.03        7.12      1.64 o 
   3   5  19        0.95        0.99      1.21 o 
  -2   6  19        4.31        5.28      2.44 o 
  -1   6  19        0.03        0.10      1.67 o 
   0   6  19        0.08        0.90      1.37 o 
   1   6  19        0.00        0.17      1.86 o 
   2   6  19        3.93        2.34      1.64 o 
  -5   0  20        3.03        1.75      1.38 o 
  -4   0  20        9.67       15.79      4.48 o 
  -3   0  20        0.17        1.04      1.55 o 
  -2   0  20        1.38        1.69      0.73 o 
  -1   0  20        0.52        0.74      1.00 o 
   0   0  20       12.71       14.09      1.79 o 
   1   0  20        1.57        1.89      1.51 o 
   2   0  20       28.59       31.23      1.87 o 
   3   0  20       14.55       19.11      2.01 o 
   4   0  20        0.37        0.09      1.23 o 
   5   0  20       10.70       14.72      1.78 o 
  -5   1  20        6.05        9.07      1.46 o 
  -4   1  20        0.46        0.61      0.72 o 
  -3   1  20        0.66        1.37      1.05 o 
  -2   1  20       50.54       55.70      1.51 o 
  -1   1  20        0.32        0.64      0.63 o 
   0   1  20       28.06       21.03      0.82 o 
   1   1  20        3.24        1.96      0.82 o 
   2   1  20       59.03       64.87      1.57 o 
   3   1  20       31.37       29.58      1.25 o 
   4   1  20       21.89       25.37      1.53 o 
   5   1  20        2.28        1.66      1.36 o 
  -5   2  20        2.20        6.99      1.46 o 
  -4   2  20        0.63        0.92      1.07 o 
  -3   2  20        6.34        6.33      1.13 o 
  -2   2  20       36.75       35.64      0.98 o 
  -1   2  20       49.78       45.92      2.21 o 
   0   2  20       13.49       17.99      2.17 o 
   1   2  20      215.26      196.13      2.34 o 
   2   2  20       35.82       31.94      2.18 o 
   3   2  20        0.56        0.12      0.59 o 
   4   2  20        0.80        1.31      0.91 o 
  -4   3  20        0.28        0.17      0.84 o 
  -3   3  20        0.08        1.23      1.28 o 
  -2   3  20       11.34       14.84      1.81 o 
  -1   3  20        0.91       -0.18      1.05 o 
   0   3  20        4.53        5.90      1.23 o 
   1   3  20       10.82       12.25      1.50 o 
   2   3  20        3.82        4.49      1.11 o 
   3   3  20        0.24       -0.59      0.59 o 
   4   3  20        2.08        1.94      0.90 o 
  -4   4  20        3.67        2.25      2.23 o 
  -3   4  20        0.39       -0.38      1.24 o 
  -2   4  20        3.64        3.30      2.23 o 
  -1   4  20       13.66       22.75      2.02 o 
   0   4  20        3.27        3.73      1.81 o 
   1   4  20        7.43        6.29      1.57 o 
   2   4  20        8.22       12.38      1.45 o 
   3   4  20        0.51        2.73      1.43 o 
   4   4  20        0.18        0.73      1.49 o 
  -3   5  20       14.79       23.95      2.39 o 
  -2   5  20        3.79        4.79      2.17 o 
  -1   5  20        0.13        1.24      1.48 o 
   0   5  20        1.37        0.47      1.59 o 
   1   5  20        0.11        0.05      0.98 o 
   2   5  20        8.12        5.07      1.60 o 
   3   5  20        0.81        3.50      1.59 o 
  -2   6  20        7.98       17.32      3.32 o 
  -1   6  20        0.00       -0.14      1.80 o 
   0   6  20        1.99        3.40      1.83 o 
   1   6  20        2.63        2.92      2.35 o 
   2   6  20        3.56        2.97      1.54 o 
  -4   1  21        0.27        0.28      0.74 o 
  -3   1  21       30.70       32.18      1.65 o 
  -2   1  21       70.99       70.31      2.22 o 
  -1   1  21        5.71        6.23      0.80 o 
   0   1  21       37.23       32.02      1.22 o 
   1   1  21        0.84        1.12      0.72 o 
   2   1  21       11.98       12.41      0.84 o 
   3   1  21        8.70        9.51      0.92 o 
   4   1  21        1.69        1.54      0.95 o 
  -4   2  21        0.21       -0.42      0.78 o 
  -3   2  21        3.59        1.72      0.78 o 
  -2   2  21        1.15        1.17      0.57 o 
  -1   2  21        6.92        7.99      0.52 o 
   0   2  21       10.52        7.96      1.86 o 
   1   2  21       17.73       17.99      1.17 o 
   2   2  21       54.71       51.87      1.17 o 
   3   2  21       18.23       18.48      0.89 o 
   4   2  21        3.79        7.33      1.22 o 
  -4   3  21        1.71        0.44      1.32 o 
  -3   3  21        0.19        0.30      0.76 o 
  -2   3  21        0.01       -0.46      1.11 o 
  -1   3  21        4.50        3.56      1.99 o 
   0   3  21       15.22       16.09      1.47 o 
   1   3  21       43.81       43.58      2.71 o 
   2   3  21        0.12        0.77      0.88 o 
   3   3  21        4.48        5.96      2.61 o 
   4   3  21        0.00        0.58      1.19 o 
  -3   4  21        3.07        2.19      2.25 o 
  -2   4  21        1.68        0.91      1.31 o 
  -1   4  21       23.45       28.53      2.36 o 
   0   4  21       16.98       17.53      1.38 o 
   1   4  21        6.84        5.44      1.57 o 
   2   4  21       10.46       11.31      1.70 o 
   3   4  21        6.02        8.06      1.29 o 
  -3   5  21        6.08        8.92      3.65 o 
  -2   5  21        6.34       11.70      3.43 o 
  -1   5  21        0.50        1.11      1.56 o 
   0   5  21        4.64        2.08      1.93 o 
   1   5  21        3.81        2.88      0.86 o 
   2   5  21        0.72        1.26      0.97 o 
  -1   6  21        1.32        0.87      2.60 o 
   0   6  21        0.69        1.70      1.77 o 
   1   6  21        0.23        0.45      1.72 o 
  -4   0  22       34.74       36.89      2.73 o 
  -3   0  22       89.34       87.97      3.52 o 
  -2   0  22        3.57        3.07      1.06 o 
  -1   0  22       48.95       47.32      1.92 o 
   0   0  22        4.55        4.10      1.10 o 
   1   0  22        0.15        0.79      0.96 o 
   2   0  22        1.54        0.51      1.16 o 
   3   0  22        0.52        0.42      1.04 o 
   4   0  22        2.98        1.80      1.33 o 
  -4   1  22        4.54        5.42      1.42 o 
  -3   1  22        0.10        0.54      0.84 o 
  -2   1  22       47.97       46.91      1.30 o 
  -1   1  22        2.27        1.75      0.63 o 
   0   1  22       15.65       16.22      0.82 o 
   1   1  22        2.08        1.88      0.82 o 
   2   1  22       10.76       12.29      1.13 o 
   3   1  22        1.67        0.83      0.76 o 
   4   1  22       16.49       23.19      1.75 o 
  -4   2  22        1.05       -0.52      1.36 o 
  -3   2  22        0.71        1.39      1.33 o 
  -2   2  22        9.40       11.05      0.88 o 
  -1   2  22        4.41        5.57      0.73 o 
   0   2  22        5.67        7.37      2.40 o 
   1   2  22       23.59       24.57      1.05 o 
   2   2  22        0.00        0.18      0.59 o 
   3   2  22        7.80        8.60      0.95 o 
   4   2  22        0.41        0.55      0.88 o 
  -4   3  22        0.24       -0.20      1.27 o 
  -3   3  22        1.07        2.42      1.29 o 
  -2   3  22        7.09        3.79      1.71 o 
  -1   3  22        0.51       -0.79      1.40 o 
   0   3  22       46.45       46.79      1.96 o 
   1   3  22       29.99       30.86      1.47 o 
   2   3  22       14.97       16.56      1.85 o 
   3   3  22        3.13        3.71      1.26 o 
   4   3  22        0.17       -1.03      2.68 o 
  -3   4  22        0.05        0.38      1.30 o 
  -2   4  22        4.84        4.46      1.84 o 
  -1   4  22        0.33       -0.28      1.42 o 
   0   4  22        3.09        3.09      0.95 o 
   1   4  22        0.34       -0.94      1.19 o 
   2   4  22        0.96        0.84      1.34 o 
   3   4  22        5.63        5.23      1.77 o 
  -2   5  22        6.79        5.87      1.84 o 
  -1   5  22        8.99        4.69      2.88 o 
   0   5  22        0.36        1.53      1.40 o 
   1   5  22        0.11        0.52      1.99 o 
   2   5  22        1.12        0.44      1.17 o 
  -4   1  23        2.96        2.53      1.70 o 
  -3   1  23        1.38        1.27      0.94 o 
  -2   1  23        2.09        1.82      0.75 o 
  -1   1  23       27.97       29.71      1.02 o 
   0   1  23        0.63        1.25      0.64 o 
   1   1  23       27.54       25.31      1.47 o 
   2   1  23        0.07        0.02      0.55 o 
   3   1  23        0.78        1.65      0.93 o 
   4   1  23        0.00        0.12      0.75 o 
  -4   2  23        1.15        1.35      1.71 o 
  -3   2  23        0.11        0.75      0.82 o 
  -2   2  23        3.85        3.85      0.99 o 
  -1   2  23        2.15        1.47      0.38 o 
   0   2  23        0.21        0.26      0.67 o 
   1   2  23        6.15        5.66      0.77 o 
   2   2  23        3.55        1.85      0.82 o 
   3   2  23        4.88        2.84      1.07 o 
   4   2  23       12.11       11.94      1.31 o 
  -3   3  23        0.05        0.41      1.40 o 
  -2   3  23        0.58        1.81      1.66 o 
  -1   3  23        0.89        0.27      1.06 o 
   0   3  23        5.02        4.45      1.06 o 
   1   3  23        0.28        0.36      1.10 o 
   2   3  23       13.84       19.01      3.14 o 
   3   3  23        1.04        0.37      1.32 o 
  -3   4  23        5.30        3.91      1.94 o 
  -2   4  23        0.02        0.18      1.96 o 
  -1   4  23        2.53        2.24      1.81 o 
   0   4  23       51.29       54.69      2.57 o 
   1   4  23        1.66        1.65      1.24 o 
   2   4  23       11.31       15.72      1.84 o 
   3   4  23        4.66        4.42      2.10 o 
  -1   5  23       17.64       23.85      3.13 o 
   0   5  23        6.22       12.76      2.87 o 
   1   5  23        0.03        0.78      2.14 o 
  -4   0  24        0.11        3.45      3.04 o 
  -3   0  24        3.80        3.76      0.89 o 
  -2   0  24       34.30       29.72      1.84 o 
  -1   0  24        7.82        5.90      1.37 o 
   0   0  24       28.03       25.82      1.29 o 
   1   0  24        3.16        3.88      1.29 o 
   2   0  24        2.11        2.50      1.54 o 
   3   0  24        1.28        1.02      0.96 o 
   4   0  24        1.18        1.77      1.28 o 
  -4   1  24        3.65        3.06      1.84 o 
  -3   1  24        5.09        6.69      1.48 o 
  -2   1  24        4.87        6.89      0.63 o 
  -1   1  24       13.67       14.79      0.97 o 
   0   1  24       26.67       28.06      1.09 o 
   1   1  24        4.58        4.45      0.70 o 
   2   1  24        0.92        1.17      0.99 o 
   3   1  24       10.60       11.60      1.17 o 
   4   1  24        0.00        0.70      3.23 o 
  -3   2  24        3.68        4.54      1.63 o 
  -2   2  24        1.37        0.22      0.65 o 
  -1   2  24        2.10        1.93      1.32 o 
   0   2  24        3.56        1.65      1.25 o 
   1   2  24       12.03       11.03      1.43 o 
   2   2  24        4.14        3.24      1.51 o 
   3   2  24        5.62        2.26      1.26 o 
  -3   3  24        0.53        5.93      3.13 o 
  -2   3  24        0.12       -1.31      1.85 o 
  -1   3  24        6.52        8.14      2.72 o 
   0   3  24        1.91        1.81      1.05 o 
   1   3  24        2.11        0.75      1.17 o 
   2   3  24        0.51        1.90      1.29 o 
   3   3  24        1.04        1.46      1.37 o 
  -2   4  24        0.66        0.61      1.21 o 
  -1   4  24        9.55       12.86      1.91 o 
   0   4  24        4.33        7.00      2.09 o 
   1   4  24        0.04        0.12      0.78 o 
   2   4  24        1.15        1.75      0.99 o 
  -1   5  24        3.30        5.88      3.15 o 
   0   5  24        3.02        4.82      2.31 o 
   1   5  24        1.97       -0.47      2.41 o 
  -3   1  25        3.11        1.47      0.68 o 
  -2   1  25        0.48        0.20      0.61 o 
  -1   1  25        1.04        1.40      0.60 o 
   0   1  25       12.53       13.51      1.56 o 
   1   1  25        6.20        3.37      0.79 o 
   2   1  25        0.17        1.43      1.02 o 
   3   1  25        3.81        4.40      1.01 o 
  -3   2  25        1.47        4.12      1.67 o 
  -2   2  25        0.13        1.10      1.08 o 
  -1   2  25        2.04        2.55      1.76 o 
   0   2  25        2.22        1.76      0.96 o 
   1   2  25        0.55        0.85      1.01 o 
   2   2  25        0.14        0.15      1.23 o 
   3   2  25        0.01        1.79      1.24 o 
  -2   3  25        2.21        7.00      3.37 o 
  -1   3  25        0.15        2.27      2.18 o 
   0   3  25        0.22        0.91      1.26 o 
   1   3  25        4.43        4.02      1.51 o 
   2   3  25        3.16        4.88      2.24 o 
  -2   4  25        0.13        3.25      1.73 o 
  -1   4  25        7.25       13.60      2.10 o 
   0   4  25        1.71       -0.60      1.53 o 
   1   4  25        9.59       10.54      1.89 o 
  -3   0  26        2.92        0.70      1.28 o 
  -2   0  26        2.65        0.94      1.19 o 
  -1   0  26       48.64       45.34      2.08 o 
   0   0  26        0.57        0.77      0.99 o 
   1   0  26        3.97        4.82      2.26 o 
   2   0  26       12.85       13.49      5.66 o 
   3   0  26        4.10        2.68      1.53 o 
  -3   1  26        4.46        2.26      0.98 o 
  -2   1  26        0.00        0.08      0.56 o 
  -1   1  26       12.99       14.26      0.84 o 
   0   1  26        0.44        0.33      0.57 o 
   1   1  26        2.58        2.71      0.69 o 
   2   1  26        0.10        1.65      1.16 o 
   3   1  26        0.83        2.47      1.90 o 
  -2   2  26        2.99        5.19      1.76 o 
  -1   2  26        0.49        1.97      1.22 o 
   0   2  26        0.00       -0.08      0.75 o 
   1   2  26        5.41        4.16      1.33 o 
   2   2  26        1.12        0.13      1.52 o 
  -2   3  26        1.10        1.88      1.84 o 
  -1   3  26        2.52        4.74      1.75 o 
   0   3  26        6.13        7.41      1.36 o 
   1   3  26        0.23        0.52      1.14 o 
   2   3  26        1.07        2.43      1.45 o 
  -1   4  26        0.58        2.02      3.09 o 
   0   4  26        2.81        2.89      1.67 o 
  -2   1  27        1.94        0.57      1.15 o 
  -1   1  27        1.67        4.93      2.27 o 
   0   1  27        0.29        0.32      1.34 o 
   1   1  27        1.08        0.45      0.91 o 
   2   1  27        0.15        1.43      1.12 o 
  -2   2  27        8.44       12.25      4.58 o 
  -1   2  27        1.70        1.50      1.40 o 
   0   2  27        3.60        2.18      1.38 o 
   1   2  27        0.39       -0.31      0.86 o 
   2   2  27        0.84        2.18      1.36 o 
  -1   3  27        0.21        1.81      2.09 o 
   0   3  27        1.09        1.15      1.37 o 
   1   3  27        0.08        0.08      1.21 o 
  -2   0  28        0.23        1.13      0.99 o 
  -1   0  28        0.13       -0.19      0.74 o 
   0   0  28       10.14        8.66      3.21 o 
   1   0  28        1.47        1.32      1.05 o 
   2   0  28        4.03        7.77      2.63 o 
  -2   1  28        0.86        1.08      0.90 o 
  -1   1  28        0.55       -0.75      1.17 o 
   0   1  28        0.00        0.02      0.97 o 
   1   1  28        0.06        0.59      1.00 o 
   2   1  28        1.10        3.07      1.71 o 
  -1   2  28        0.20       -0.37      1.65 o 
   0   2  28        0.05       -0.11      1.22 o 
   1   2  28        0.00        2.27      2.04 o 
  -1   1  29        5.53        2.22      3.42 o 
   0   1  29        0.09        0.48      0.99 o 
                                                 
